# Supplementary material for: Transcriptomic Impact of IMA-08401, a Novel AHR Agonist Resembling Laquinimod, on Rat Liver
Source: Int J Mol Sci. 2019 Mar 19;20(6):1370. doi: 10.3390/ijms20061370 (PMC6471016; doi:10.3390/ijms20061370)
Supplement: Supplementary file 1 [file ijms-20-01370-s001.zip]

Archive with 3 entries (3 files):
- ijms-460511 supplementary.docx
- SupplementaryTableS1_SampleInformation.xlsx
- SupplementaryTableS2_PathwayEnrichment.xlsx
