# Supplementary material for: Transcriptomic Impact of IMA-08401, a Novel AHR Agonist Resembling Laquinimod, on Rat Liver
Source: Int J Mol Sci. 2019 Mar 19;20(6):1370. doi: 10.3390/ijms20061370 (PMC6471016; doi:10.3390/ijms20061370)
Supplement: Supplementary file 1 [file ijms-20-01370-s001.zip › SupplementaryTableS1_SampleInformation.xlsx]

## Sheet: Supplementary Table 01
SampleName	Treatment	Compound (100 mg/kg/day)	Total Volume	Time (days)	Dosing Regimen
RL675C	Acute	Control (PEG-400)	5 mL/kg	1	single
RL676C	Acute	Control (PEG-400)	5 mL/kg	1	single
RL677C	Acute	Control (PEG-400)	5 mL/kg	1	single
RL678C	Acute	Control (PEG-400)	5 mL/kg	1	single
RL679C	Acute	Control (PEG-400)	5 mL/kg	1	single
RL680C	Acute	Control (PEG-400)	5 mL/kg	1	single
RL669T	Acute	C2	5 mL/kg	1	single
RL670T	Acute	C2	5 mL/kg	1	single
RL671T	Acute	C2	5 mL/kg	1	single
RL672T	Acute	C2	5 mL/kg	1	single
RL673T	Acute	C2	5 mL/kg	1	single
RL674T	Acute	C2	5 mL/kg	1	single
RL21C	Sub-acute	Control (PEG-400)	5 mL/kg	10	repeat x 5
RL22C	Sub-acute	Control (PEG-400)	5 mL/kg	10	repeat x 5
RL23C	Sub-acute	Control (PEG-400)	5 mL/kg	10	repeat x 5
RL24C	Sub-acute	Control (PEG-400)	5 mL/kg	10	repeat x 5
RL25C	Sub-acute	Control (PEG-400)	5 mL/kg	10	repeat x 5
RL26C	Sub-acute	Control (PEG-400)	5 mL/kg	10	repeat x 5
RL27T	Sub-acute	C2	5 mL/kg	10	repeat x 5
RL29T	Sub-acute	C2	5 mL/kg	10	repeat x 5
RL36T	Sub-acute	C2	5 mL/kg	10	repeat x 5
RL37T	Sub-acute	C2	5 mL/kg	10	repeat x 5
RL38T	Sub-acute	C2	5 mL/kg	10	repeat x 5
