# Supplementary material for: Transcriptomic Impact of IMA-08401, a Novel AHR Agonist Resembling Laquinimod, on Rat Liver
Source: Int J Mol Sci. 2019 Mar 19;20(6):1370. doi: 10.3390/ijms20061370 (PMC6471016; doi:10.3390/ijms20061370)
Supplement: Supplementary file 1 [file ijms-20-01370-s001.zip › SupplementaryTableS2_PathwayEnrichment.xlsx]

## Sheet: SupplementaryTable02
			Acute		Sub-acute
GO ID	Parent GO Term	GO Term	Enrichment	q-value	Enrichment	q-value
GO:0000002	mitochondrion organization	mitochondrial genome maintenance	0	1	0	0.966623
GO:0000003	biological_process	reproduction	1.42088	1	4.10476	0.276549
GO:0000012	DNA metabolic process	single strand break repair	0	1	0	0.949107
GO:0000018	DNA metabolic process	regulation of DNA recombination	0	1	0	0.972485
GO:0000030	transferase activity, transferring glycosyl groups	mannosyltransferase activity	0	1	0	0.861732
GO:0000036	biological_process	acyl carrier activity	0	1	0	0.98862
GO:0000038	biological_process	very long-chain fatty acid metabolic process	0	1	0	0.920856
GO:0000041	transport	transition metal ion transport	0	1	0	0.930672
GO:0000045	catabolic process	autophagic vacuole assembly	0	1	0	0.984831
GO:0000049	RNA binding	tRNA binding	0	1	0	0.889179
GO:0000050	cellular nitrogen compound metabolic process	urea cycle	0	1	0	0.966623
GO:0000052	cellular amino acid metabolic process	citrulline metabolic process	0	1	0	0.958345
GO:0000060	biological_process	protein import into nucleus translocation	0	1	0	0.823356
GO:0000062	ion binding	acyl-CoA binding	0	1	0	0.980125
GO:0000070	mitosis	mitotic sister chromatid segregation	0	1	0	0.951415
GO:0000075	cell cycle	cell cycle checkpoint	0	1	0	0.976574
GO:0000076	cell cycle	DNA replication checkpoint	0	1	0	0.98862
GO:0000077	response to stress	DNA damage checkpoint	0	1	0	0.997044
GO:0000079	cellular protein modification process	regulation of cyclin-dependent protein kinase activity	0	1	0	0.871413
GO:0000080	cell cycle	G1 phase of mitotic cell cycle	0	1	0	0.998881
GO:0000082	cell cycle	G1 S transition of mitotic cell cycle	0	1	0	0.862817
GO:0000084	cell cycle	S phase of mitotic cell cycle	25.4143	0.712022	36.7096	0.357801
GO:0000086	cell cycle	G2 M transition of mitotic cell cycle	0	1	0	0.994445
GO:0000087	cell cycle	M phase of mitotic cell cycle	0	1	0	0.97564
GO:0000096	cellular amino acid metabolic process	sulfur amino acid metabolic process	0	1	0	0.986695
GO:0000097	cellular amino acid metabolic process	sulfur amino acid biosynthetic process	0	1	0	0.861732
GO:0000104	oxidoreductase activity	succinate dehydrogenase activity	0	1	0	0.98862
GO:0000118	protein complex	histone deacetylase complex	0	1	0	0.906119
GO:0000122	biological_process	negative regulation of transcription from RNA polymerase II promoter	0	1	0	0.99948
GO:0000123	protein complex	histone acetyltransferase complex	0	1	0	0.967017
GO:0000127	protein complex	transcription factor TFIIIC complex	0	1	0	0.993697
GO:0000132	cell cycle	establishment of mitotic spindle orientation	0	1	0	0.949107
GO:0000137	Golgi apparatus	Golgi cis cisterna	0	1	0	0.993697
GO:0000139	cell	Golgi membrane	0	1	0	0.921458
GO:0000145	protein complex	exocyst	0	1	0	0.993697
GO:0000146	biological_process	microfilament motor activity	0	1	0	0.958345
GO:0000149	molecular_function	SNARE binding	0	1	0	0.981957
GO:0000151	protein complex	ubiquitin ligase complex	0	1	0	0.927507
GO:0000152	protein complex	nuclear ubiquitin ligase complex	0	1	0	0.823356
GO:0000153	protein complex	cytoplasmic ubiquitin ligase complex	0	1	0	0.98862
GO:0000154	ribosome biogenesis	rRNA modification	0	1	0	0.98862
GO:0000155	signal transduction	two-component sensor activity	0	1	0	0.980209
GO:0000159	protein complex	protein phosphatase type 2A complex	0	1	0	0.991061
GO:0000164	protein complex	protein phosphatase type 1 complex	0	1	0	0.98862
GO:0000165	signal transduction	MAPKKK cascade	0	1	0	0.990954
GO:0000166	molecular_function	nucleotide binding	2.34185	0.418738	0.845666	0.748126
GO:0000175	nuclease activity	3'-5'-exoribonuclease activity	0	1	0	0.998881
GO:0000183	biological_process	chromatin silencing at rDNA	0	1	0	0.949107
GO:0000184	biological_process	nuclear-transcribed mRNA catabolic process nonsense-mediated decay	0	1	0	0.861732
GO:0000186	signal transduction	activation of MAPKK activity	0	1	0	0.972485
GO:0000187	cellular protein modification process	activation of MAPK activity	0	1	0	0.875991
GO:0000188	signal transduction	inactivation of MAPK activity	0	1	0	0.861732
GO:0000209	cellular protein modification process	protein polyubiquitination	0	1	0	0.967017
GO:0000217	DNA binding	DNA secondary structure binding	0	1	0	0.958345
GO:0000226	cytoskeleton organization	microtubule cytoskeleton organization	0	1	0	0.97564
GO:0000228	nucleus	nuclear chromosome	0	1	0	0.97564
GO:0000239	cell cycle	pachytene	0	1	0	0.949107
GO:0000242	microtubule organizing center	pericentriolar material	0	1	0	0.958345
GO:0000245	biological_process	spliceosome assembly	0	1	0	0.861732
GO:0000266	mitochondrion organization	mitochondrial fission	0	1	0	0.958345
GO:0000267	cell fraction	cell fraction	2.16711	0.984924	4.69541	0.042
GO:0000271	carbohydrate metabolic process	polysaccharide biosynthetic process	0	1	0	0.994978
GO:0000272	carbohydrate metabolic process	polysaccharide catabolic process	0	1	0	0.899441
GO:0000275	organelle	mitochondrial proton-transporting ATP synthase complex catalytic core F(1)	0	1	0	0.98862
GO:0000276	organelle	mitochondrial proton-transporting ATP synthase complex coupling factor F(o)	0	1	0	0.991061
GO:0000278	cell cycle	mitotic cell cycle	1.5488	1	2.23715	0.644285
GO:0000279	cell cycle	M phase	0	1	0	0.949208
GO:0000280	biological_process	nuclear division	0	1	0	0.994959
GO:0000287	ion binding	magnesium ion binding	3.72744	1	5.38407	0.560702
GO:0000288	biological_process	nuclear-transcribed mRNA catabolic process deadenylation-dependent decay	0	1	0	0.949107
GO:0000289	biological_process	nuclear-transcribed mRNA poly(A) tail shortening	0	1	0	0.98862
GO:0000299	integral to membrane of membrane fraction	integral to membrane of membrane fraction	0	1	0	0.917363
GO:0000300	peripheral to membrane of membrane fraction	peripheral to membrane of membrane fraction	0	1	0	0.98862
GO:0000301	vesicle-mediated transport	retrograde transport vesicle recycling within Golgi	0	1	0	0.98862
GO:0000302	response to stress	response to reactive oxygen species	4.9921	1	0	0.999738
GO:0000303	response to stress	response to superoxide	0	1	0	0.980209
GO:0000305	response to stress	response to oxygen radical	0	1	0	0.962884
GO:0000307	protein complex	cyclin-dependent protein kinase holoenzyme complex	0	1	0	0.985148
GO:0000313	ribosome	organellar ribosome	0	1	0	0.823356
GO:0000314	ribosome	organellar small ribosomal subunit	0	1	0	0.993697
GO:0000315	ribosome	organellar large ribosomal subunit	0	1	0	0.991061
GO:0000320	cell cycle	re-entry into mitotic cell cycle	0	1	0	0.98862
GO:0000323	vacuole	lytic vacuole	0	1	0	0.970603
GO:0000346	protein complex	transcription export complex	0	1	0	0.98862
GO:0000375	biological_process	RNA splicing via transesterification reactions	0	1	0	0.975265
GO:0000377	biological_process	RNA splicing via transesterification reactions with bulged adenosine as nucleophile	0	1	0	0.975265
GO:0000380	biological_process	alternative nuclear mRNA splicing via spliceosome	0	1	0	0.949107
GO:0000387	biological_process	spliceosomal snRNP assembly	0	1	0	0.802237
GO:0000398	biological_process	nuclear mRNA splicing via spliceosome	0	1	0	0.975265
GO:0000407	cytoplasm	pre-autophagosomal structure	0	1	0	0.949107
GO:0000421	vacuole	autophagic vacuole membrane	0	1	0	0.958345
GO:0000428	protein complex	DNA-directed RNA polymerase complex	0	1	0	0.962884
GO:0000502	protein complex	proteasome complex	0	1	0	0.862817
GO:0000578	biological_process	embryonic axis specification	0	1	38.4577	0.356691
GO:0000718	DNA metabolic process	nucleotide-excision repair DNA damage removal	0	1	0	0.889179
GO:0000723	DNA metabolic process	telomere maintenance	0	1	0	0.951415
GO:0000724	DNA metabolic process	double-strand break repair via homologous recombination	0	1	0	0.889179
GO:0000725	DNA metabolic process	recombinational repair	0	1	0	0.889179
GO:0000726	DNA metabolic process	non-recombinational repair	0	1	0	0.958345
GO:0000731	DNA metabolic process	DNA synthesis involved in DNA repair	0	1	0	0.98862
GO:0000737	DNA metabolic process	DNA catabolic process endonucleolytic	0	1	0	0.997855
GO:0000738	DNA metabolic process	DNA catabolic process exonucleolytic	0	1	0	0.98862
GO:0000768	biological_process	syncytium formation by plasma membrane fusion	0	1	0	0.861732
GO:0000775	chromosome	chromosome centromeric region	0	1	0	0.927507
GO:0000776	chromosome	kinetochore	0	1	0	0.968309
GO:0000777	chromosome	condensed chromosome kinetochore	0	1	0	0.906119
GO:0000779	chromosome	condensed chromosome centromeric region	0	1	0	0.997044
GO:0000780	nuclear chromosome	condensed nuclear chromosome centromeric region	0	1	0	0.980209
GO:0000781	chromosome	chromosome telomeric region	0	1	0	0.972485
GO:0000782	chromosome	telomere cap complex	0	1	0	0.993697
GO:0000783	chromosome	nuclear telomere cap complex	0	1	0	0.993697
GO:0000784	chromosome	nuclear chromosome telomeric region	0	1	0	0.980209
GO:0000785	chromosome	chromatin	0	1	4.01797	0.584998
GO:0000786	chromosome	nucleosome	0	1	15.2379	0.463262
GO:0000790	chromosome	nuclear chromatin	0	1	0	0.970712
GO:0000791	chromosome	euchromatin	0	1	0	0.993697
GO:0000792	chromosome	heterochromatin	0	1	0	0.975265
GO:0000793	chromosome	condensed chromosome	0	1	0	0.873457
GO:0000794	nuclear chromosome	condensed nuclear chromosome	0	1	0	0.910063
GO:0000795	nuclear chromosome	synaptonemal complex	0	1	0	0.989999
GO:0000796	chromosome	condensin complex	0	1	0	0.98862
GO:0000800	nuclear chromosome	lateral element	0	1	0	0.949107
GO:0000801	nuclear chromosome	central element	0	1	0	0.98862
GO:0000803	chromosome	sex chromosome	0	1	0	0.986695
GO:0000819	chromosome segregation	sister chromatid segregation	0	1	0	0.926822
GO:0000902	anatomical structure development	cell morphogenesis	0	1	0	0.904449
GO:0000904	cell differentiation	cell morphogenesis involved in differentiation	0	1	0	0.972168
GO:0000910	cell division	cytokinesis	0	1	0	0.975371
GO:0000922	cytoskeleton	spindle pole	0	1	0	0.975265
GO:0000930	protein complex	gamma-tubulin complex	0	1	0	0.993697
GO:0000932	cellular_component	cytoplasmic mRNA processing body	0	1	0	0.98862
GO:0000940	chromosome	condensed chromosome outer kinetochore	0	1	0	0.958345
GO:0000956	biological_process	nuclear-transcribed mRNA catabolic process	0	1	0	0.899441
GO:0000975	molecular_function	regulatory region DNA binding	0	1	5.60841	0.557018
GO:0000981	biological_process	sequence-specific DNA binding RNA polymerase II transcription factor activity	0	1	0	0.983769
GO:0000988	biological_process	protein binding transcription factor activity	0	1	0	0.988791
GO:0000989	protein binding transcription factor activity	transcription factor binding transcription factor activity	0	1	0	0.988791
GO:0001067	molecular_function	regulatory region nucleic acid binding	0	1	5.60841	0.557018
GO:0001071	biological_process	nucleic acid binding transcription factor activity	1.70462	1	2.46223	0.572665
GO:0001101	biological_process	response to acid	0	1	0	0.975756
GO:0001302	aging	replicative cell aging	0	1	0	0.958345
GO:0001501	biological_process	skeletal system development	0	1	3.30988	0.600399
GO:0001502	biological_process	cartilage condensation	0	1	0	0.986695
GO:0001503	biological_process	ossification	2.82382	1	4.07884	0.589156
GO:0001504	biological_process	neurotransmitter uptake	0	1	0	0.962884
GO:0001505	biological_process	regulation of neurotransmitter levels	0	1	0	0.861978
GO:0001508	homeostatic process	regulation of action potential	0	1	0	0.996741
GO:0001510	biological_process	RNA methylation	0	1	0	0.993697
GO:0001516	biological_process	prostaglandin biosynthetic process	0	1	0	0.986695
GO:0001518	cellular_component	voltage-gated sodium channel complex	0	1	0	0.861732
GO:0001520	organelle	outer dense fiber	0	1	0	0.993697
GO:0001522	biological_process	pseudouridine synthesis	0	1	0	0.861732
GO:0001523	lipid metabolic process	retinoid metabolic process	16.9429	0.773847	24.4731	0.387312
GO:0001525	biological_process	angiogenesis	0	1	0	0.995834
GO:0001530	lipid binding	lipopolysaccharide binding	0	1	0	0.991061
GO:0001533	cytoskeleton	cornified envelope	0	1	0	0.980209
GO:0001537	biological_process	N-acetylgalactosamine 4-O-sulfotransferase activity	0	1	0	0.98862
GO:0001539	cell motility	ciliary or flagellar motility	0	1	0	0.861732
GO:0001540	molecular_function	beta-amyloid binding	0	1	0	0.985148
GO:0001541	biological_process	ovarian follicle development	0	1	0	0.999475
GO:0001542	biological_process	ovulation from ovarian follicle	0	1	0	0.984831
GO:0001547	biological_process	antral ovarian follicle growth	0	1	0	0.993697
GO:0001553	biological_process	luteinization	0	1	0	0.998881
GO:0001554	biological_process	luteolysis	0	1	0	0.98862
GO:0001556	reproduction	oocyte maturation	0	1	0	0.984831
GO:0001558	growth	regulation of cell growth	0	1	3.82754	0.591871
GO:0001562	biological_process	response to protozoan	0	1	0	0.998881
GO:0001568	biological_process	blood vessel development	0	1	5.2785	0.428122
GO:0001569	biological_process	patterning of blood vessels	0	1	0	0.802237
GO:0001570	biological_process	vasculogenesis	0	1	0	0.975265
GO:0001573	lipid metabolic process	ganglioside metabolic process	0	1	0	0.993697
GO:0001578	cytoskeleton organization	microtubule bundle formation	0	1	0	0.985148
GO:0001580	neurological system process	detection of chemical stimulus involved in sensory perception of bitter taste	0	1	0	0.949107
GO:0001595	signal transduction	angiotensin receptor activity	0	1	0	0.949107
GO:0001608	signal transduction	nucleotide receptor activity G-protein coupled	0	1	0	0.823356
GO:0001614	signal transduction	purinergic nucleotide receptor activity	0	1	0	0.899441
GO:0001619	lysosphingolipid and lysophosphatidic acid receptor activity	lysosphingolipid and lysophosphatidic acid receptor activity	0	1	0	0.980209
GO:0001637	signal transducer activity	G-protein chemoattractant receptor activity	0	1	0	0.986695
GO:0001640	signal transduction	adenylate cyclase inhibiting metabotropic glutamate receptor activity	0	1	0	0.993697
GO:0001649	biological_process	osteoblast differentiation	0	1	0	0.988859
GO:0001653	signal transducer activity	peptide receptor activity	0	1	0	0.960762
GO:0001654	biological_process	eye development	3.1411	1	9.07428	0.318608
GO:0001655	biological_process	urogenital system development	0	1	0	0.871994
GO:0001656	biological_process	metanephros development	0	1	0	0.981957
GO:0001657	biological_process	ureteric bud development	0	1	0	0.929489
GO:0001658	biological_process	branching involved in ureteric bud morphogenesis	0	1	0	0.986069
GO:0001659	homeostatic process	temperature homeostasis	0	1	0	0.981957
GO:0001660	response to stress	fever	0	1	0	0.991061
GO:0001661	biological_process	conditioned taste aversion	0	1	0	0.98862
GO:0001662	response to stress	behavioral fear response	0	1	0	0.889179
GO:0001664	molecular_function	G-protein-coupled receptor binding	3.56124	1	0	0.888802
GO:0001666	response to stress	response to hypoxia	5.03708	0.76967	3.63789	0.597543
GO:0001667	cell motility	ameboidal cell migration	0	1	0	0.933988
GO:0001669	cytoplasmic membrane-bounded vesicle	acrosomal vesicle	0	1	0	0.999706
GO:0001671	ATPase activity	ATPase activator activity	0	1	0	0.98862
GO:0001673	nucleus	male germ cell nucleus	0	1	0	0.986695
GO:0001675	reproduction	acrosome assembly	0	1	0	0.98862
GO:0001676	biological_process	long-chain fatty acid metabolic process	0	1	0	0.989999
GO:0001678	homeostatic process	cellular glucose homeostasis	0	1	0	0.951415
GO:0001696	biological_process	gastric acid secretion	0	1	0	0.998881
GO:0001701	embryo development	in utero embryonic development	0	1	3.03613	0.610237
GO:0001702	embryo development	gastrulation with mouth forming second	0	1	0	0.980125
GO:0001704	embryo development	formation of primary germ layer	0	1	0	0.979511
GO:0001706	anatomical structure development	endoderm formation	0	1	0	0.966623
GO:0001707	anatomical structure development	mesoderm formation	0	1	0	1
GO:0001708	cell differentiation	cell fate specification	0	1	0	0.976864
GO:0001709	cell differentiation	cell fate determination	0	1	0	0.920856
GO:0001710	anatomical structure development	mesodermal cell fate commitment	0	1	0	0.958345
GO:0001725	cytoskeleton	stress fiber	0	1	0	0.871413
GO:0001726	cell	ruffle	0	1	0	0.892012
GO:0001727	biological_process	lipid kinase activity	0	1	0	0.972485
GO:0001736	anatomical structure development	establishment of planar polarity	0	1	0	0.889179
GO:0001738	anatomical structure development	morphogenesis of a polarized epithelium	0	1	0	0.802237
GO:0001739	chromosome	sex chromatin	0	1	0	0.997855
GO:0001741	chromosome	XY body	0	1	0	0.958345
GO:0001750	cilium	photoreceptor outer segment	0	1	0	0.972485
GO:0001754	biological_process	eye photoreceptor cell differentiation	0	1	0	0.951415
GO:0001755	biological_process	neural crest cell migration	0	1	0	0.917363
GO:0001756	embryo development	somitogenesis	0	1	0	0.995702
GO:0001758	oxidoreductase activity	retinal dehydrogenase activity	0	1	0	0.98862
GO:0001759	biological_process	organ induction	0	1	0	0.980125
GO:0001763	anatomical structure development	morphogenesis of a branching structure	0	1	5.2785	0.562313
GO:0001764	biological_process	neuron migration	0	1	0	0.970712
GO:0001772	plasma membrane	immunological synapse	0	1	0	0.991061
GO:0001773	biological_process	myeloid dendritic cell activation	0	1	0	0.962884
GO:0001774	biological_process	microglial cell activation	0	1	0	0.991061
GO:0001775	biological_process	cell activation	0	1	0	0.991013
GO:0001776	immune system process	leukocyte homeostasis	0	1	0	0.983769
GO:0001778	response to stress	plasma membrane repair	0	1	0	0.993697
GO:0001779	immune system process	natural killer cell differentiation	0	1	0	0.998881
GO:0001780	immune system process	neutrophil homeostasis	0	1	0	0.993697
GO:0001782	immune system process	B cell homeostasis	0	1	0	0.997855
GO:0001783	cell death	B cell apoptosis	0	1	0	0.980209
GO:0001784	molecular_function	phosphotyrosine binding	0	1	0	0.962884
GO:0001786	lipid binding	phosphatidylserine binding	0	1	0	0.966623
GO:0001816	biological_process	cytokine production	0	1	0	0.974679
GO:0001817	biological_process	regulation of cytokine production	0	1	0	0.993879
GO:0001818	biological_process	negative regulation of cytokine production	0	1	0	0.999475
GO:0001819	biological_process	positive regulation of cytokine production	0	1	0	0.935431
GO:0001820	transport	serotonin secretion	0	1	0	0.993697
GO:0001821	transport	histamine secretion	0	1	0	0.98862
GO:0001822	biological_process	kidney development	0	1	0	0.90151
GO:0001823	biological_process	mesonephros development	0	1	0	0.984831
GO:0001824	embryo development	blastocyst development	0	1	0	0.935479
GO:0001825	embryo development	blastocyst formation	0	1	0	0.980125
GO:0001829	embryo development	trophectodermal cell differentiation	0	1	0	0.985148
GO:0001832	embryo development	blastocyst growth	0	1	0	0.962884
GO:0001833	embryo development	inner cell mass cell proliferation	0	1	0	0.998881
GO:0001835	embryo development	blastocyst hatching	0	1	0	0.98862
GO:0001836	cell death	release of cytochrome c from mitochondria	0	1	0	0.972485
GO:0001837	biological_process	epithelial to mesenchymal transition	0	1	0	0.983769
GO:0001838	anatomical structure development	embryonic epithelial tube formation	0	1	0	0.976478
GO:0001839	embryo development	neural plate morphogenesis	0	1	0	0.993697
GO:0001840	embryo development	neural plate development	0	1	0	0.949107
GO:0001841	biological_process	neural tube formation	0	1	0	0.983876
GO:0001843	biological_process	neural tube closure	0	1	0	0.862817
GO:0001846	molecular_function	opsonin binding	0	1	0	0.949107
GO:0001848	molecular_function	complement binding	0	1	0	0.998881
GO:0001865	immune system process	NK T cell differentiation	0	1	0	0.949107
GO:0001867	immune system process	complement activation lectin pathway	0	1	0	0.949107
GO:0001871	molecular_function	pattern binding	0	1	0	0.928866
GO:0001878	biological_process	response to yeast	0	1	0	0.966623
GO:0001881	biological_process	receptor recycling	0	1	0	0.985148
GO:0001882	molecular_function	nucleoside binding	2.44155	0.667585	1.17556	0.694731
GO:0001883	molecular_function	purine nucleoside binding	2.45765	0.674233	1.18331	0.69366
GO:0001885	anatomical structure development	endothelial cell development	0	1	0	0.984831
GO:0001889	biological_process	liver development	11.6482	0.376533	8.41262	0.521616
GO:0001890	biological_process	placenta development	0	1	0	0.862986
GO:0001892	embryo development	embryonic placenta development	0	1	0	0.933988
GO:0001893	biological_process	maternal placenta development	0	1	0	0.980125
GO:0001894	homeostatic process	tissue homeostasis	0	1	0	0.997707
GO:0001895	homeostatic process	retina homeostasis	0	1	0	0.949107
GO:0001906	biological_process	cell killing	0	1	0	0.996261
GO:0001909	biological_process	leukocyte mediated cytotoxicity	0	1	0	0.975516
GO:0001910	biological_process	regulation of leukocyte mediated cytotoxicity	0	1	0	0.899441
GO:0001911	biological_process	negative regulation of leukocyte mediated cytotoxicity	0	1	0	0.966623
GO:0001912	biological_process	positive regulation of leukocyte mediated cytotoxicity	0	1	0	0.802237
GO:0001913	biological_process	T cell mediated cytotoxicity	0	1	0	0.984831
GO:0001914	biological_process	regulation of T cell mediated cytotoxicity	0	1	0	0.861732
GO:0001916	biological_process	positive regulation of T cell mediated cytotoxicity	0	1	0	0.958345
GO:0001917	cell	photoreceptor inner segment	0	1	0	0.984831
GO:0001919	biological_process	regulation of receptor recycling	0	1	0	0.962884
GO:0001921	biological_process	positive regulation of receptor recycling	0	1	0	0.993697
GO:0001931	cell	uropod	0	1	0	0.98862
GO:0001932	cellular protein modification process	regulation of protein phosphorylation	0	1	0	0.997279
GO:0001933	cellular protein modification process	negative regulation of protein phosphorylation	0	1	0	0.922806
GO:0001934	cellular protein modification process	positive regulation of protein phosphorylation	0	1	0	0.990872
GO:0001935	cell proliferation	endothelial cell proliferation	0	1	0	0.930672
GO:0001936	cell proliferation	regulation of endothelial cell proliferation	0	1	0	0.996443
GO:0001937	cell proliferation	negative regulation of endothelial cell proliferation	0	1	0	0.985148
GO:0001938	cell proliferation	positive regulation of endothelial cell proliferation	0	1	0	0.975516
GO:0001939	nucleus	female pronucleus	0	1	0	0.949107
GO:0001940	nucleus	male pronucleus	0	1	0	0.993697
GO:0001942	biological_process	hair follicle development	0	1	0	0.892012
GO:0001944	biological_process	vasculature development	0	1	5.06339	0.440343
GO:0001945	biological_process	lymph vessel development	0	1	0	0.958345
GO:0001947	biological_process	heart looping	0	1	29.9115	0.36719
GO:0001948	molecular_function	glycoprotein binding	0	1	0	0.910063
GO:0001950	plasma membrane enriched fraction	plasma membrane enriched fraction	0	1	0	0.98862
GO:0001952	cell adhesion	regulation of cell-matrix adhesion	0	1	0	0.982783
GO:0001953	cell adhesion	negative regulation of cell-matrix adhesion	0	1	0	0.861732
GO:0001954	cell adhesion	positive regulation of cell-matrix adhesion	0	1	0	0.962884
GO:0001955	biological_process	blood vessel maturation	0	1	0	0.98862
GO:0001956	biological_process	positive regulation of neurotransmitter secretion	0	1	0	0.993697
GO:0001957	biological_process	intramembranous ossification	0	1	0	0.993697
GO:0001958	biological_process	endochondral ossification	0	1	0	0.984831
GO:0001959	signal transduction	regulation of cytokine-mediated signaling pathway	0	1	0	0.889179
GO:0001960	signal transduction	negative regulation of cytokine-mediated signaling pathway	0	1	0	0.998881
GO:0001963	biological_process	synaptic transmission dopaminergic	0	1	0	0.980125
GO:0001964	biological_process	startle response	0	1	0	0.889179
GO:0001965	molecular_function	G-protein alpha-subunit binding	0	1	0	0.980209
GO:0001967	biological_process	suckling behavior	0	1	0	0.998881
GO:0001968	molecular_function	fibronectin binding	0	1	0	0.985148
GO:0001972	lipid binding	retinoic acid binding	50.8287	0.534865	0	0.861732
GO:0001973	signal transduction	adenosine receptor signaling pathway	0	1	0	0.993697
GO:0001974	biological_process	blood vessel remodeling	0	1	0	0.972485
GO:0001975	biological_process	response to amphetamine	0	1	0	0.823356
GO:0001976	circulatory system process	neurological system process involved in regulation of systemic arterial blood pressure	0	1	0	0.997855
GO:0001977	biological_process	renal system process involved in regulation of blood volume	0	1	0	0.861732
GO:0001978	circulatory system process	regulation of systemic arterial blood pressure by carotid sinus baroreceptor feedback	0	1	0	0.98862
GO:0001990	circulatory system process	regulation of systemic arterial blood pressure by hormone	0	1	0	0.951415
GO:0001991	circulatory system process	regulation of systemic arterial blood pressure by circulatory renin-angiotensin	0	1	0	0.966623
GO:0001993	circulatory system process	regulation of systemic arterial blood pressure by norepinephrine-epinephrine	0	1	0	0.966623
GO:0002009	anatomical structure development	morphogenesis of an epithelium	0	1	3.09429	0.610935
GO:0002011	anatomical structure development	morphogenesis of an epithelial sheet	0	1	0	0.980209
GO:0002016	circulatory system process	regulation of blood volume by renin-angiotensin	0	1	0	0.998881
GO:0002020	enzyme binding	protease binding	0	1	0	0.975371
GO:0002021	growth	response to dietary excess	0	1	0	0.991061
GO:0002024	growth	diet induced thermogenesis	0	1	0	0.98862
GO:0002026	biological_process	regulation of the force of heart contraction	0	1	0	0.980125
GO:0002027	biological_process	regulation of heart rate	0	1	0	0.978393
GO:0002028	transport	regulation of sodium ion transport	0	1	0	0.980125
GO:0002029	signal transduction	desensitization of G-protein coupled receptor protein signaling pathway	0	1	0	0.985148
GO:0002031	signal transduction	G-protein coupled receptor internalization	0	1	0	0.958345
GO:0002035	circulatory system process	brain renin-angiotensin system	0	1	0	0.993697
GO:0002039	molecular_function	p53 binding	0	1	0	0.951415
GO:0002040	biological_process	sprouting angiogenesis	0	1	0	0.985148
GO:0002042	biological_process	cell migration involved in sprouting angiogenesis	0	1	0	0.966623
GO:0002052	biological_process	positive regulation of neuroblast proliferation	0	1	0	0.861732
GO:0002053	cell proliferation	positive regulation of mesenchymal cell proliferation	0	1	0	0.994445
GO:0002062	biological_process	chondrocyte differentiation	0	1	0	0.967017
GO:0002063	biological_process	chondrocyte development	0	1	0	0.958345
GO:0002064	anatomical structure development	epithelial cell development	0	1	0	0.979511
GO:0002065	anatomical structure development	columnar cuboidal epithelial cell differentiation	0	1	0	0.980209
GO:0002067	anatomical structure development	glandular epithelial cell differentiation	0	1	0	0.993697
GO:0002070	anatomical structure development	epithelial cell maturation	0	1	0	0.998881
GO:0002076	biological_process	osteoblast development	0	1	0	0.991061
GO:0002087	biological_process	regulation of respiratory gaseous exchange by neurological system process	0	1	0	0.980209
GO:0002088	biological_process	lens development in camera-type eye	0	1	21.8273	0.401882
GO:0002089	biological_process	lens morphogenesis in camera-type eye	0	1	0	0.998881
GO:0002090	biological_process	regulation of receptor internalization	0	1	0	0.966623
GO:0002092	biological_process	positive regulation of receptor internalization	0	1	0	0.949107
GO:0002093	biological_process	auditory receptor cell morphogenesis	0	1	0	0.966623
GO:0002097	tRNA metabolic process	tRNA wobble base modification	0	1	0	0.98862
GO:0002098	tRNA metabolic process	tRNA wobble uridine modification	0	1	0	0.98862
GO:0002102	cytoskeleton	podosome	0	1	0	0.98862
GO:0002118	biological_process	aggressive behavior	0	1	0	0.98862
GO:0002200	immune system process	somatic diversification of immune receptors	0	1	0	0.975371
GO:0002204	immune system process	somatic recombination of immunoglobulin genes involved in immune response	0	1	0	0.926822
GO:0002208	immune system process	somatic diversification of immunoglobulins involved in immune response	0	1	0	0.926822
GO:0002209	response to stress	behavioral defense response	0	1	0	0.989999
GO:0002218	immune system process	activation of innate immune response	0	1	0	0.920856
GO:0002221	immune system process	pattern recognition receptor signaling pathway	0	1	0	0.994445
GO:0002224	immune system process	toll-like receptor signaling pathway	0	1	0	0.926822
GO:0002228	immune system process	natural killer cell mediated immunity	0	1	0	0.951415
GO:0002237	biological_process	response to molecule of bacterial origin	13.376	0.004111	11.5925	0.0595
GO:0002244	immune system process	hemopoietic progenitor cell differentiation	0	1	0	0.889179
GO:0002250	immune system process	adaptive immune response	4.69845	1	0	0.993937
GO:0002252	immune system process	immune effector process	4.6593	0.82519	0	0.960239
GO:0002253	immune system process	activation of immune response	4.6593	1	0	0.983605
GO:0002260	immune system process	lymphocyte homeostasis	0	1	0	0.981957
GO:0002262	immune system process	myeloid cell homeostasis	0	1	0	0.986695
GO:0002263	immune system process	cell activation involved in immune response	0	1	0	0.969023
GO:0002274	biological_process	myeloid leukocyte activation	0	1	0	0.997791
GO:0002275	biological_process	myeloid cell activation involved in immune response	0	1	0	0.983769
GO:0002279	biological_process	mast cell activation involved in immune response	0	1	0	0.986695
GO:0002281	biological_process	macrophage activation involved in immune response	0	1	0	0.962884
GO:0002282	biological_process	microglial cell activation involved in immune response	0	1	0	0.861732
GO:0002283	biological_process	neutrophil activation involved in immune response	0	1	0	0.966623
GO:0002285	immune system process	lymphocyte activation involved in immune response	0	1	0	0.935479
GO:0002286	immune system process	T cell activation involved in immune response	0	1	0	0.802237
GO:0002287	immune system process	alpha-beta T cell activation involved in immune response	0	1	0	0.991061
GO:0002292	immune system process	T cell differentiation involved in immune response	0	1	0	0.962884
GO:0002293	immune system process	alpha-beta T cell differentiation involved in immune response	0	1	0	0.962884
GO:0002294	immune system process	CD4-positive alpha-beta T cell differentiation involved in immune response	0	1	0	0.980209
GO:0002312	immune system process	B cell activation involved in immune response	0	1	0	0.978393
GO:0002313	immune system process	mature B cell differentiation involved in immune response	0	1	0	0.98862
GO:0002320	immune system process	lymphoid progenitor cell differentiation	0	1	0	0.958345
GO:0002326	immune system process	B cell lineage commitment	0	1	0	0.98862
GO:0002327	immune system process	immature B cell differentiation	0	1	0	0.993697
GO:0002328	immune system process	pro-B cell differentiation	0	1	0	0.98862
GO:0002329	immune system process	pre-B cell differentiation	0	1	0	0.993697
GO:0002335	immune system process	mature B cell differentiation	0	1	0	0.949107
GO:0002347	biological_process	response to tumor cell	0	1	0	0.984831
GO:0002360	immune system process	T cell lineage commitment	0	1	0	0.993697
GO:0002361	biological_process	CD4-positive CD25-positive alpha-beta regulatory T cell differentiation	0	1	0	0.98862
GO:0002366	immune system process	leukocyte activation involved in immune response	0	1	0	0.969023
GO:0002367	immune system process	cytokine production involved in immune response	0	1	0	0.926822
GO:0002369	immune system process	T cell cytokine production	0	1	0	0.998881
GO:0002376	biological_process	immune system process	2.38683	0.87868	0.861912	0.749307
GO:0002377	immune system process	immunoglobulin production	0	1	0	0.996261
GO:0002381	immune system process	immunoglobulin production involved in immunoglobulin mediated immune response	0	1	0	0.899441
GO:0002418	biological_process	immune response to tumor cell	0	1	0	0.861732
GO:0002420	immune system process	natural killer cell mediated cytotoxicity directed against tumor cell target	0	1	0	0.993697
GO:0002423	immune system process	natural killer cell mediated immune response to tumor cell	0	1	0	0.993697
GO:0002429	immune system process	immune response-activating cell surface receptor signaling pathway	0	1	0	0.865523
GO:0002437	response to stress	inflammatory response to antigenic stimulus	0	1	0	0.871413
GO:0002438	response to stress	acute inflammatory response to antigenic stimulus	0	1	0	0.984831
GO:0002439	response to stress	chronic inflammatory response to antigenic stimulus	0	1	0	0.993697
GO:0002440	immune system process	production of molecular mediator of immune response	0	1	0	0.921395
GO:0002443	immune system process	leukocyte mediated immunity	3.9099	1	0	0.949314
GO:0002444	immune system process	myeloid leukocyte mediated immunity	0	1	0	0.906119
GO:0002446	immune system process	neutrophil mediated immunity	0	1	0	0.984831
GO:0002448	immune system process	mast cell mediated immunity	0	1	0	0.889179
GO:0002449	immune system process	lymphocyte mediated immunity	4.94792	1	0	0.92814
GO:0002455	immune system process	humoral immune response mediated by circulating immunoglobulin	19.2798	0.743247	0	0.994445
GO:0002456	immune system process	T cell mediated immunity	0	1	0	0.958639
GO:0002460	immune system process	adaptive immune response based on somatic recombination of immune receptors built from immunoglobulin superfamily domains	4.73827	1	0	0.995914
GO:0002467	immune system process	germinal center formation	0	1	0	0.980209
GO:0002474	immune system process	antigen processing and presentation of peptide antigen via MHC class I	0	1	0	0.984831
GO:0002475	immune system process	antigen processing and presentation via MHC class Ib	0	1	0	0.949107
GO:0002478	immune system process	antigen processing and presentation of exogenous peptide antigen	0	1	0	0.997855
GO:0002483	immune system process	antigen processing and presentation of endogenous peptide antigen	0	1	0	0.98862
GO:0002495	immune system process	antigen processing and presentation of peptide antigen via MHC class II	0	1	0	0.984831
GO:0002504	immune system process	antigen processing and presentation of peptide or polysaccharide antigen via MHC class II	0	1	0	0.986695
GO:0002507	immune system process	tolerance induction	0	1	0	0.861732
GO:0002517	immune system process	T cell tolerance induction	0	1	0	0.949107
GO:0002520	immune system process	immune system development	0	1	2.08685	0.653246
GO:0002521	immune system process	leukocyte differentiation	0	1	0	0.928624
GO:0002523	response to stress	leukocyte migration involved in inflammatory response	0	1	0	0.98862
GO:0002524	response to stress	hypersensitivity	0	1	0	0.966623
GO:0002526	response to stress	acute inflammatory response	0	1	0	0.999523
GO:0002532	response to stress	production of molecular mediator involved in inflammatory response	0	1	0	0.984831
GO:0002544	response to stress	chronic inflammatory response	0	1	0	0.980125
GO:0002548	immune system process	monocyte chemotaxis	0	1	0	0.98862
GO:0002551	immune system process	mast cell chemotaxis	0	1	0	0.966623
GO:0002562	immune system process	somatic diversification of immune receptors via germline recombination within a single locus	0	1	0	0.983769
GO:0002566	immune system process	somatic diversification of immune receptors via somatic mutation	0	1	0	0.949107
GO:0002568	immune system process	somatic diversification of T cell receptor genes	0	1	0	0.98862
GO:0002573	immune system process	myeloid leukocyte differentiation	0	1	0	0.997791
GO:0002634	immune system process	regulation of germinal center formation	0	1	0	0.993697
GO:0002637	immune system process	regulation of immunoglobulin production	0	1	0	0.994445
GO:0002639	immune system process	positive regulation of immunoglobulin production	0	1	0	0.98862
GO:0002643	immune system process	regulation of tolerance induction	0	1	0	0.966623
GO:0002645	immune system process	positive regulation of tolerance induction	0	1	0	0.966623
GO:0002664	immune system process	regulation of T cell tolerance induction	0	1	0	0.993697
GO:0002666	immune system process	positive regulation of T cell tolerance induction	0	1	0	0.993697
GO:0002673	response to stress	regulation of acute inflammatory response	0	1	0	0.975516
GO:0002674	response to stress	negative regulation of acute inflammatory response	0	1	0	0.966623
GO:0002675	response to stress	positive regulation of acute inflammatory response	0	1	0	0.889179
GO:0002676	response to stress	regulation of chronic inflammatory response	0	1	0	0.949107
GO:0002679	response to stress	respiratory burst involved in defense response	0	1	0	0.98862
GO:0002681	immune system process	somatic recombination of T cell receptor gene segments	0	1	0	0.98862
GO:0002682	immune system process	regulation of immune system process	1.24802	1	1.8027	0.66805
GO:0002683	immune system process	negative regulation of immune system process	0	1	0	0.92814
GO:0002684	immune system process	positive regulation of immune system process	1.96872	1	0	0.979894
GO:0002685	immune system process	regulation of leukocyte migration	0	1	0	1
GO:0002686	immune system process	negative regulation of leukocyte migration	0	1	0	0.993697
GO:0002687	immune system process	positive regulation of leukocyte migration	0	1	0	0.871413
GO:0002688	immune system process	regulation of leukocyte chemotaxis	0	1	0	0.823356
GO:0002690	immune system process	positive regulation of leukocyte chemotaxis	0	1	0	0.989999
GO:0002694	immune system process	regulation of leukocyte activation	0	1	0	0.996611
GO:0002695	immune system process	negative regulation of leukocyte activation	0	1	0	0.929609
GO:0002696	immune system process	positive regulation of leukocyte activation	0	1	0	0.97527
GO:0002697	immune system process	regulation of immune effector process	0	1	0	0.928866
GO:0002698	immune system process	negative regulation of immune effector process	0	1	0	0.958639
GO:0002699	immune system process	positive regulation of immune effector process	0	1	0	0.968309
GO:0002700	immune system process	regulation of production of molecular mediator of immune response	0	1	0	0.967017
GO:0002701	immune system process	negative regulation of production of molecular mediator of immune response	0	1	0	0.98862
GO:0002702	immune system process	positive regulation of production of molecular mediator of immune response	0	1	0	0.984831
GO:0002703	immune system process	regulation of leukocyte mediated immunity	0	1	0	0.989099
GO:0002704	immune system process	negative regulation of leukocyte mediated immunity	0	1	0	0.984831
GO:0002705	immune system process	positive regulation of leukocyte mediated immunity	0	1	0	0.981957
GO:0002706	immune system process	regulation of lymphocyte mediated immunity	0	1	0	0.933988
GO:0002707	immune system process	negative regulation of lymphocyte mediated immunity	0	1	0	0.984831
GO:0002708	immune system process	positive regulation of lymphocyte mediated immunity	0	1	0	0.981957
GO:0002709	immune system process	regulation of T cell mediated immunity	0	1	0	0.823356
GO:0002710	immune system process	negative regulation of T cell mediated immunity	0	1	0	0.949107
GO:0002711	immune system process	positive regulation of T cell mediated immunity	0	1	0	0.985148
GO:0002712	immune system process	regulation of B cell mediated immunity	0	1	0	0.899441
GO:0002714	immune system process	positive regulation of B cell mediated immunity	0	1	0	0.861732
GO:0002715	immune system process	regulation of natural killer cell mediated immunity	0	1	0	0.989999
GO:0002716	immune system process	negative regulation of natural killer cell mediated immunity	0	1	0	0.98862
GO:0002717	immune system process	positive regulation of natural killer cell mediated immunity	0	1	0	0.985148
GO:0002718	biological_process	regulation of cytokine production involved in immune response	0	1	0	0.980125
GO:0002720	biological_process	positive regulation of cytokine production involved in immune response	0	1	0	0.861732
GO:0002724	immune system process	regulation of T cell cytokine production	0	1	0	0.949107
GO:0002757	immune system process	immune response-activating signal transduction	0	1	0	0.911852
GO:0002758	immune system process	innate immune response-activating signal transduction	0	1	0	0.978393
GO:0002761	immune system process	regulation of myeloid leukocyte differentiation	0	1	0	0.935479
GO:0002762	immune system process	negative regulation of myeloid leukocyte differentiation	0	1	0	0.980125
GO:0002763	immune system process	positive regulation of myeloid leukocyte differentiation	0	1	0	0.951415
GO:0002764	signal transduction	immune response-regulating signaling pathway	0	1	0	0.979405
GO:0002768	signal transduction	immune response-regulating cell surface receptor signaling pathway	0	1	0	0.933988
GO:0002790	transport	peptide secretion	0	1	0	0.997139
GO:0002791	transport	regulation of peptide secretion	0	1	0	0.911852
GO:0002792	transport	negative regulation of peptide secretion	0	1	0	0.982783
GO:0002793	transport	positive regulation of peptide secretion	0	1	0	0.997044
GO:0002819	immune system process	regulation of adaptive immune response	0	1	0	0.979666
GO:0002820	immune system process	negative regulation of adaptive immune response	0	1	0	0.985148
GO:0002821	immune system process	positive regulation of adaptive immune response	0	1	0	0.958639
GO:0002822	immune system process	regulation of adaptive immune response based on somatic recombination of immune receptors built from immunoglobulin superfamily domains	0	1	0	0.979666
GO:0002823	immune system process	negative regulation of adaptive immune response based on somatic recombination of immune receptors built from immunoglobulin superfamily domains	0	1	0	0.985148
GO:0002824	immune system process	positive regulation of adaptive immune response based on somatic recombination of immune receptors built from immunoglobulin superfamily domains	0	1	0	0.958639
GO:0002825	immune system process	regulation of T-helper 1 type immune response	0	1	0	0.966623
GO:0002828	immune system process	regulation of type 2 immune response	0	1	0	0.998881
GO:0002831	biological_process	regulation of response to biotic stimulus	0	1	0	0.981957
GO:0002832	biological_process	negative regulation of response to biotic stimulus	0	1	0	0.958345
GO:0002833	biological_process	positive regulation of response to biotic stimulus	0	1	0	0.998881
GO:0002834	biological_process	regulation of response to tumor cell	0	1	0	0.998881
GO:0002836	biological_process	positive regulation of response to tumor cell	0	1	0	0.966623
GO:0002837	biological_process	regulation of immune response to tumor cell	0	1	0	0.998881
GO:0002839	biological_process	positive regulation of immune response to tumor cell	0	1	0	0.966623
GO:0002855	immune system process	regulation of natural killer cell mediated immune response to tumor cell	0	1	0	0.993697
GO:0002857	immune system process	positive regulation of natural killer cell mediated immune response to tumor cell	0	1	0	0.98862
GO:0002858	immune system process	regulation of natural killer cell mediated cytotoxicity directed against tumor cell target	0	1	0	0.993697
GO:0002860	immune system process	positive regulation of natural killer cell mediated cytotoxicity directed against tumor cell target	0	1	0	0.98862
GO:0002861	response to stress	regulation of inflammatory response to antigenic stimulus	0	1	0	0.980125
GO:0002862	response to stress	negative regulation of inflammatory response to antigenic stimulus	0	1	0	0.962884
GO:0002863	response to stress	positive regulation of inflammatory response to antigenic stimulus	0	1	0	0.966623
GO:0002864	response to stress	regulation of acute inflammatory response to antigenic stimulus	0	1	0	0.958345
GO:0002866	response to stress	positive regulation of acute inflammatory response to antigenic stimulus	0	1	0	0.98862
GO:0002883	response to stress	regulation of hypersensitivity	0	1	0	0.949107
GO:0002886	immune system process	regulation of myeloid leukocyte mediated immunity	0	1	0	0.984831
GO:0002889	immune system process	regulation of immunoglobulin mediated immune response	0	1	0	0.899441
GO:0002891	immune system process	positive regulation of immunoglobulin mediated immune response	0	1	0	0.861732
GO:0002902	cell death	regulation of B cell apoptosis	0	1	0	0.958345
GO:0002920	immune system process	regulation of humoral immune response	0	1	0	0.889179
GO:0002921	immune system process	negative regulation of humoral immune response	0	1	0	0.958345
GO:0002922	immune system process	positive regulation of humoral immune response	0	1	0	0.966623
GO:0002923	immune system process	regulation of humoral immune response mediated by circulating immunoglobulin	0	1	0	0.958345
GO:0002925	immune system process	positive regulation of humoral immune response mediated by circulating immunoglobulin	0	1	0	0.993697
GO:0003001	cell-cell signaling	generation of a signal involved in cell-cell signaling	0	1	3.08249	0.610309
GO:0003002	biological_process	regionalization	0	1	3.54215	0.599229
GO:0003006	reproduction	developmental process involved in reproduction	1.59292	1	2.30089	0.642091
GO:0003007	biological_process	heart morphogenesis	0	1	7.54777	0.531641
GO:0003008	biological_process	system process	0.537611	1	1.16482	0.686322
GO:0003009	biological_process	skeletal muscle contraction	0	1	0	0.889179
GO:0003012	biological_process	muscle system process	0	1	0	0.970603
GO:0003013	biological_process	circulatory system process	2.27283	1	0	0.974679
GO:0003014	biological_process	renal system process	0	1	0	0.975371
GO:0003015	circulatory system process	heart process	0	1	0	0.998096
GO:0003016	biological_process	respiratory system process	0	1	0	0.802237
GO:0003018	circulatory system process	vascular process in circulatory system	0	1	0	0.935249
GO:0003025	circulatory system process	regulation of systemic arterial blood pressure by baroreceptor feedback	0	1	0	0.993697
GO:0003044	circulatory system process	regulation of systemic arterial blood pressure mediated by a chemical signal	0	1	0	0.871413
GO:0003071	circulatory system process	renal system process involved in regulation of systemic arterial blood pressure	0	1	0	0.997855
GO:0003073	circulatory system process	regulation of systemic arterial blood pressure	0	1	0	0.910063
GO:0003074	regulation of diuresis	regulation of diuresis	0	1	0	0.98862
GO:0003078	regulation of natriuresis	regulation of natriuresis	0	1	0	0.966623
GO:0003081	circulatory system process	regulation of systemic arterial blood pressure by renin-angiotensin	0	1	0	0.985148
GO:0003084	circulatory system process	positive regulation of systemic arterial blood pressure	0	1	0	0.980209
GO:0003085	circulatory system process	negative regulation of systemic arterial blood pressure	0	1	0	0.998881
GO:0003091	biological_process	renal water homeostasis	0	1	0	0.986695
GO:0003094	biological_process	glomerular filtration	0	1	0	0.98862
GO:0003097	biological_process	renal water transport	0	1	0	0.98862
GO:0003143	biological_process	embryonic heart tube morphogenesis	0	1	29.9115	0.36719
GO:0003151	biological_process	outflow tract morphogenesis	0	1	0	0.984831
GO:0003156	biological_process	regulation of organ formation	0	1	0	0.951415
GO:0003157	biological_process	endocardium development	0	1	0	0.98862
GO:0003158	anatomical structure development	endothelium development	0	1	0	0.994445
GO:0003160	biological_process	endocardium morphogenesis	0	1	0	0.98862
GO:0003205	biological_process	cardiac chamber development	0	1	0	0.999706
GO:0003206	biological_process	cardiac chamber morphogenesis	0	1	0	0.975265
GO:0003207	biological_process	cardiac chamber formation	0	1	0	0.98862
GO:0003208	biological_process	cardiac ventricle morphogenesis	0	1	0	0.978393
GO:0003209	biological_process	cardiac atrium morphogenesis	0	1	0	0.991061
GO:0003211	biological_process	cardiac ventricle formation	0	1	0	0.98862
GO:0003214	biological_process	cardiac left ventricle morphogenesis	0	1	0	0.993697
GO:0003228	biological_process	atrial cardiac muscle tissue development	0	1	0	0.993697
GO:0003229	biological_process	ventricular cardiac muscle tissue development	0	1	0	0.823356
GO:0003230	biological_process	cardiac atrium development	0	1	0	0.991061
GO:0003231	biological_process	cardiac ventricle development	0	1	0	0.975516
GO:0003254	biological_process	regulation of membrane depolarization	0	1	0	0.998881
GO:0003279	biological_process	cardiac septum development	0	1	0	0.986695
GO:0003281	biological_process	ventricular septum development	0	1	0	0.980209
GO:0003300	biological_process	cardiac muscle hypertrophy	0	1	0	0.980209
GO:0003306	signal transduction	Wnt receptor signaling pathway involved in heart development	0	1	0	0.98862
GO:0003309	biological_process	pancreatic B cell differentiation	0	1	0	0.98862
GO:0003321	circulatory system process	positive regulation of blood pressure by epinephrine-norepinephrine	0	1	0	0.993697
GO:0003333	transport	amino acid transmembrane transport	0	1	0	0.975516
GO:0003337	biological_process	mesenchymal to epithelial transition involved in metanephros morphogenesis	0	1	0	0.949107
GO:0003338	biological_process	metanephros morphogenesis	0	1	0	0.861732
GO:0003341	biological_process	cilium movement	0	1	0	0.98862
GO:0003382	anatomical structure development	epithelial cell morphogenesis	0	1	0	0.889179
GO:0003401	anatomical structure development	axis elongation	0	1	0	0.980125
GO:0003407	biological_process	neural retina development	0	1	0	0.985148
GO:0003416	biological_process	endochondral bone growth	0	1	0	0.966623
GO:0003417	biological_process	growth plate cartilage development	0	1	0	0.966623
GO:0003674	molecular function	molecular function	0.976233	1	1.15373	0.476221
GO:0003676	molecular_function	nucleic acid binding	1.05146	1	1.13908	0.691883
GO:0003677	molecular_function	DNA binding	0.870218	1	1.88547	0.581406
GO:0003678	DNA metabolic process	DNA helicase activity	0	1	0	0.982783
GO:0003682	molecular_function	chromatin binding	0	1	0	0.982891
GO:0003684	DNA binding	damaged DNA binding	0	1	0	0.958639
GO:0003690	DNA binding	double-stranded DNA binding	0	1	0	0.998096
GO:0003691	DNA binding	double-stranded telomeric DNA binding	0	1	0	0.993697
GO:0003697	DNA binding	single-stranded DNA binding	0	1	0	0.986069
GO:0003700	biological_process	sequence-specific DNA binding transcription factor activity	1.70462	1	2.46223	0.572665
GO:0003702	RNA polymerase II transcription factor activity	RNA polymerase II transcription factor activity	0	1	0	0.927507
GO:0003704	specific RNA polymerase II transcription factor activity	specific RNA polymerase II transcription factor activity	0	1	0	0.823356
GO:0003705	DNA binding	sequence-specific enhancer binding RNA polymerase II transcription factor activity	0	1	0	0.958639
GO:0003706	ligand-regulated transcription factor activity	ligand-regulated transcription factor activity	0	1	0	0.993697
GO:0003707	signal transduction	steroid hormone receptor activity	0	1	0	0.922806
GO:0003708	signal transduction	retinoic acid receptor activity	0	1	0	0.949107
GO:0003711	transcription elongation regulator activity	transcription elongation regulator activity	0	1	62.1239	0.289265
GO:0003712	protein binding transcription factor activity	transcription cofactor activity	0	1	0	0.988791
GO:0003713	protein binding transcription factor activity	transcription coactivator activity	0	1	0	0.999738
GO:0003714	protein binding transcription factor activity	transcription corepressor activity	0	1	0	0.983719
GO:0003723	molecular_function	RNA binding	2.39964	1	0	0.981607
GO:0003724	helicase activity	RNA helicase activity	0	1	0	0.98862
GO:0003725	RNA binding	double-stranded RNA binding	0	1	0	0.982783
GO:0003727	RNA binding	single-stranded RNA binding	0	1	0	0.917363
GO:0003729	RNA binding	mRNA binding	0	1	0	0.892012
GO:0003730	mRNA binding	mRNA 3'-UTR binding	0	1	0	0.997855
GO:0003735	structural molecule activity	structural constituent of ribosome	0	1	0	0.935946
GO:0003743	translation	translation initiation factor activity	0	1	0	0.995262
GO:0003746	translation	translation elongation factor activity	0	1	0	0.951415
GO:0003755	cellular protein modification process	peptidyl-prolyl cis-trans isomerase activity	0	1	0	0.926822
GO:0003756	protein folding	protein disulfide isomerase activity	0	1	0	0.993697
GO:0003774	biological_process	motor activity	0	1	0	0.983605
GO:0003777	biological_process	microtubule motor activity	0	1	0	0.930672
GO:0003779	cytoskeletal protein binding	actin binding	0	1	0	0.997059
GO:0003785	cytoskeletal protein binding	actin monomer binding	0	1	0	0.966623
GO:0003796	hydrolase activity, acting on glycosyl bonds	lysozyme activity	0	1	0	0.966623
GO:0003810	transferase activity, transferring acyl groups	protein-glutamine gamma-glutamyltransferase activity	0	1	0	0.949107
GO:0003823	molecular_function	antigen binding	0	1	0	0.889179
GO:0003824	biological_process	catalytic activity	2.13787	0.0232	1.99814	0.155621
GO:0003841	transferase activity, transferring acyl groups	1-acylglycerol-3-phosphate O-acyltransferase activity	0	1	0	0.993697
GO:0003847	biological_process	1-alkyl-2-acetylglycerophosphocholine esterase activity	0	1	0	0.98862
GO:0003857	oxidoreductase activity	3-hydroxyacyl-CoA dehydrogenase activity	0	1	0	0.966623
GO:0003887	nucleotidyltransferase activity	DNA-directed DNA polymerase activity	0	1	0	0.951415
GO:0003899	biological_process	DNA-directed RNA polymerase activity	0	1	0	0.978393
GO:0003906	lyase activity	DNA-(apurinic or apyrimidinic site) lyase activity	0	1	0	0.949107
GO:0003916	DNA binding	DNA topoisomerase activity	0	1	0	0.98862
GO:0003924	biological_process	GTPase activity	4.26806	1	0	0.959295
GO:0003950	transferase activity, transferring glycosyl groups	NAD+ ADP-ribosyltransferase activity	0	1	0	0.985148
GO:0003954	oxidoreductase activity	NADH dehydrogenase activity	0	1	0	0.980125
GO:0003956	transferase activity, transferring glycosyl groups	NAD(P)+-protein-arginine ADP-ribosyltransferase activity	0	1	0	0.993697
GO:0003964	nucleotidyltransferase activity	RNA-directed DNA polymerase activity	0	1	0	0.949107
GO:0003988	transferase activity, transferring acyl groups	acetyl-CoA C-acyltransferase activity	111.823	0.2953	0	0.98862
GO:0003993	phosphatase activity	acid phosphatase activity	0	1	0	0.966623
GO:0003995	oxidoreductase activity	acyl-CoA dehydrogenase activity	0	1	0	0.984831
GO:0003997	oxidoreductase activity	acyl-CoA oxidase activity	0	1	0	0.98862
GO:0004000	hydrolase activity, acting on carbon-nitrogen (but not peptide) bonds	adenosine deaminase activity	0	1	0	0.966623
GO:0004003	DNA metabolic process	ATP-dependent DNA helicase activity	0	1	0	0.986695
GO:0004012	biological_process	phospholipid-translocating ATPase activity	0	1	0	0.962884
GO:0004016	biological_process	adenylate cyclase activity	0	1	67.3009	0.282264
GO:0004017	biological_process	adenylate kinase activity	0	1	0	0.98862
GO:0004022	oxidoreductase activity	alcohol dehydrogenase (NAD) activity	0	1	0	0.966623
GO:0004028	oxidoreductase activity	3-chloroallyl aldehyde dehydrogenase activity	0	1	0	0.98862
GO:0004029	oxidoreductase activity	aldehyde dehydrogenase (NAD) activity	0	1	0	0.958345
GO:0004030	oxidoreductase activity	aldehyde dehydrogenase [NAD(P)+] activity	0	1	0	0.962884
GO:0004032	oxidoreductase activity	aldehyde reductase activity	0	1	0	0.993697
GO:0004033	oxidoreductase activity	aldo-keto reductase activity	0	1	0	0.998881
GO:0004035	phosphatase activity	alkaline phosphatase activity	0	1	0	0.993697
GO:0004047	methyltransferase activity	aminomethyltransferase activity	0	1	0	0.98862
GO:0004065	biological_process	arylsulfatase activity	0	1	0	0.993697
GO:0004089	lyase activity	carbonate dehydratase activity	0	1	80.7611	0.271704
GO:0004091	biological_process	carboxylesterase activity	0	1	0	0.963327
GO:0004112	biological_process	cyclic-nucleotide phosphodiesterase activity	0	1	32.3044	0.36194
GO:0004114	biological_process	3' 5'-cyclic-nucleotide phosphodiesterase activity	0	1	33.6505	0.353697
GO:0004115	biological_process	3' 5'-cyclic-AMP phosphodiesterase activity	0	1	0	0.980209
GO:0004128	oxidoreductase activity	cytochrome-b5 reductase activity	0	1	0	0.98862
GO:0004129	oxidoreductase activity	cytochrome-c oxidase activity	0	1	0	0.986695
GO:0004143	kinase activity	diacylglycerol kinase activity	0	1	0	0.861732
GO:0004175	peptidase activity	endopeptidase activity	1.59292	1	0	0.991439
GO:0004176	ATPase activity	ATP-dependent peptidase activity	0	1	0	0.966623
GO:0004177	peptidase activity	aminopeptidase activity	0	1	0	0.802237
GO:0004180	peptidase activity	carboxypeptidase activity	0	1	0	0.920856
GO:0004181	peptidase activity	metallocarboxypeptidase activity	0	1	0	0.989999
GO:0004190	peptidase activity	aspartic-type endopeptidase activity	0	1	0	0.984831
GO:0004197	peptidase activity	cysteine-type endopeptidase activity	0	1	0	0.865523
GO:0004198	peptidase activity	calcium-dependent cysteine-type endopeptidase activity	0	1	0	0.962884
GO:0004221	biological_process	ubiquitin thiolesterase activity	0	1	0	0.996443
GO:0004222	peptidase activity	metalloendopeptidase activity	0	1	0	0.980103
GO:0004252	peptidase activity	serine-type endopeptidase activity	3.85597	1	0	0.990872
GO:0004298	peptidase activity	threonine-type endopeptidase activity	0	1	0	0.802237
GO:0004303	oxidoreductase activity	estradiol 17-beta-dehydrogenase activity	0	1	0	0.861732
GO:0004312	transferase activity, transferring acyl groups	fatty acid synthase activity	0	1	0	0.949107
GO:0004331	phosphatase activity	fructose-2 6-bisphosphate 2-phosphatase activity	0	1	0	0.98862
GO:0004364	transferase activity, transferring alkyl or aryl (other than methyl) groups	glutathione transferase activity	25.4143	0.712022	0	0.802237
GO:0004367	oxidoreductase activity	glycerol-3-phosphate dehydrogenase [NAD+] activity	0	1	0	0.98862
GO:0004383	biological_process	guanylate cyclase activity	0	1	0	0.984831
GO:0004386	biological_process	helicase activity	0	1	0	0.935249
GO:0004396	biological_process	hexokinase activity	0	1	0	0.98862
GO:0004402	cellular protein modification process	histone acetyltransferase activity	0	1	0	0.978393
GO:0004407	cellular protein modification process	histone deacetylase activity	0	1	0	0.962884
GO:0004415	hydrolase activity, acting on glycosyl bonds	hyalurononglucosaminidase activity	0	1	0	0.949107
GO:0004428	inositol or phosphatidylinositol kinase activity	inositol or phosphatidylinositol kinase activity	0	1	0	0.920856
GO:0004435	biological_process	phosphoinositide phospholipase C activity	0	1	0	0.986695
GO:0004437	inositol or phosphatidylinositol phosphatase activity	inositol or phosphatidylinositol phosphatase activity	0	1	0	0.926822
GO:0004439	phosphatase activity	phosphatidylinositol-4 5-bisphosphate 5-phosphatase activity	0	1	0	0.993697
GO:0004445	phosphatase activity	inositol-polyphosphate 5-phosphatase activity	0	1	0	0.98862
GO:0004448	oxidoreductase activity	isocitrate dehydrogenase activity	0	1	0	0.98862
GO:0004467	biological_process	long-chain fatty acid-CoA ligase activity	0	1	0	0.998881
GO:0004468	transferase activity, transferring acyl groups	lysine N-acetyltransferase activity	0	1	0	0.978393
GO:0004497	oxidoreductase activity	monooxygenase activity	15.3885	0.072739	22.2278	0.029778
GO:0004499	oxidoreductase activity	flavin-containing monooxygenase activity	0	1	0	0.958345
GO:0004518	biological_process	nuclease activity	0	1	0	0.935249
GO:0004519	nuclease activity	endonuclease activity	0	1	0	0.933988
GO:0004520	nuclease activity	endodeoxyribonuclease activity	0	1	0	0.985148
GO:0004521	nuclease activity	endoribonuclease activity	0	1	0	0.958639
GO:0004522	nuclease activity	pancreatic ribonuclease activity	0	1	0	0.962884
GO:0004526	nuclease activity	ribonuclease P activity	0	1	0	0.993697
GO:0004527	nuclease activity	exonuclease activity	0	1	0	0.986069
GO:0004532	nuclease activity	exoribonuclease activity	0	1	0	0.861732
GO:0004536	nuclease activity	deoxyribonuclease activity	0	1	0	0.802237
GO:0004540	nuclease activity	ribonuclease activity	0	1	0	0.935479
GO:0004549	nuclease activity	tRNA-specific ribonuclease activity	0	1	0	0.949107
GO:0004550	biological_process	nucleoside diphosphate kinase activity	0	1	0	0.861732
GO:0004551	biological_process	nucleotide diphosphatase activity	0	1	0	0.993697
GO:0004553	hydrolase activity, acting on glycosyl bonds	hydrolase activity hydrolyzing O-glycosyl compounds	0	1	0	0.997707
GO:0004558	hydrolase activity, acting on glycosyl bonds	alpha-glucosidase activity	0	1	0	0.98862
GO:0004559	hydrolase activity, acting on glycosyl bonds	alpha-mannosidase activity	0	1	0	0.958345
GO:0004568	hydrolase activity, acting on glycosyl bonds	chitinase activity	0	1	0	0.993697
GO:0004571	hydrolase activity, acting on glycosyl bonds	mannosyl-oligosaccharide 1 2-alpha-mannosidase activity	0	1	0	0.949107
GO:0004576	transferase activity, transferring glycosyl groups	oligosaccharyl transferase activity	0	1	0	0.993697
GO:0004601	molecular_function	peroxidase activity	0	1	0	0.871413
GO:0004602	molecular_function	glutathione peroxidase activity	0	1	0	0.991061
GO:0004620	biological_process	phospholipase activity	0	1	0	0.968309
GO:0004622	biological_process	lysophospholipase activity	0	1	0	0.966623
GO:0004623	biological_process	phospholipase A2 activity	0	1	0	0.926822
GO:0004629	biological_process	phospholipase C activity	0	1	0	0.980125
GO:0004630	biological_process	phospholipase D activity	0	1	0	0.98862
GO:0004653	transferase activity, transferring glycosyl groups	polypeptide N-acetylgalactosaminyltransferase activity	0	1	0	0.966623
GO:0004659	transferase activity, transferring alkyl or aryl (other than methyl) groups	prenyltransferase activity	0	1	0	0.984831
GO:0004661	transferase activity, transferring alkyl or aryl (other than methyl) groups	protein geranylgeranyltransferase activity	0	1	0	0.949107
GO:0004663	transferase activity, transferring alkyl or aryl (other than methyl) groups	Rab geranylgeranyltransferase activity	0	1	0	0.98862
GO:0004668	hydrolase activity, acting on carbon-nitrogen (but not peptide) bonds	protein-arginine deiminase activity	0	1	0	0.98862
GO:0004672	cellular protein modification process	protein kinase activity	0	1	0	0.871694
GO:0004673	cellular protein modification process	protein histidine kinase activity	0	1	0	0.980209
GO:0004674	cellular protein modification process	protein serine threonine kinase activity	0	1	0	0.982039
GO:0004675	signal transduction	transmembrane receptor protein serine threonine kinase activity	0	1	0	0.984831
GO:0004679	cellular protein modification process	AMP-activated protein kinase activity	0	1	0	0.993697
GO:0004683	cellular protein modification process	calmodulin-dependent protein kinase activity	0	1	0	0.989999
GO:0004689	cellular protein modification process	phosphorylase kinase activity	0	1	0	0.993697
GO:0004693	cellular protein modification process	cyclin-dependent protein kinase activity	0	1	0	0.985148
GO:0004697	cellular protein modification process	protein kinase C activity	0	1	0	0.984831
GO:0004702	signal transduction	receptor signaling protein serine threonine kinase activity	0	1	0	0.967017
GO:0004703	cellular protein modification process	G-protein coupled receptor kinase activity	0	1	0	0.993697
GO:0004707	signal transduction	MAP kinase activity	0	1	0	0.985148
GO:0004708	signal transduction	MAP kinase kinase activity	0	1	0	0.966623
GO:0004709	signal transduction	MAP kinase kinase kinase activity	0	1	0	0.991061
GO:0004712	cellular protein modification process	protein serine threonine tyrosine kinase activity	0	1	0	0.998881
GO:0004713	cellular protein modification process	protein tyrosine kinase activity	0	1	0	0.995914
GO:0004714	cellular protein modification process	transmembrane receptor protein tyrosine kinase activity	0	1	0	0.862817
GO:0004715	cellular protein modification process	non-membrane spanning protein tyrosine kinase activity	0	1	0	0.982783
GO:0004716	signal transduction	receptor signaling protein tyrosine kinase activity	0	1	0	0.966623
GO:0004721	phosphatase activity	phosphoprotein phosphatase activity	0	1	0	0.982642
GO:0004722	phosphatase activity	protein serine threonine phosphatase activity	0	1	0	0.974563
GO:0004725	cellular protein modification process	protein tyrosine phosphatase activity	0	1	0	0.975756
GO:0004726	cellular protein modification process	non-membrane spanning protein tyrosine phosphatase activity	0	1	0	0.98862
GO:0004745	oxidoreductase activity	retinol dehydrogenase activity	0	1	0	0.980209
GO:0004749	biological_process	ribose phosphate diphosphokinase activity	0	1	0	0.993697
GO:0004767	biological_process	sphingomyelin phosphodiesterase activity	0	1	0	0.993697
GO:0004791	molecular_function	thioredoxin-disulfide reductase activity	0	1	0	0.993697
GO:0004806	biological_process	triglyceride lipase activity	0	1	0	0.991061
GO:0004812	ligase activity	aminoacyl-tRNA ligase activity	0	1	0	0.976864
GO:0004826	ligase activity	phenylalanine-tRNA ligase activity	0	1	0	0.98862
GO:0004835	ligase activity	tubulin-tyrosine ligase activity	0	1	0	0.861732
GO:0004842	cellular protein modification process	ubiquitin-protein ligase activity	0	1	0	0.993923
GO:0004843	peptidase activity	ubiquitin-specific protease activity	0	1	0	0.980125
GO:0004857	biological_process	enzyme inhibitor activity	2.48496	1	0	0.921302
GO:0004859	biological_process	phospholipase inhibitor activity	0	1	0	0.993697
GO:0004860	cellular protein modification process	protein kinase inhibitor activity	0	1	0	0.823356
GO:0004861	cellular protein modification process	cyclin-dependent protein kinase inhibitor activity	0	1	0	0.958345
GO:0004862	cellular protein modification process	cAMP-dependent protein kinase inhibitor activity	0	1	0	0.98862
GO:0004864	phosphatase activity	phosphoprotein phosphatase inhibitor activity	0	1	0	0.985148
GO:0004866	peptidase activity	endopeptidase inhibitor activity	4.20388	1	0	0.926669
GO:0004867	peptidase activity	serine-type endopeptidase inhibitor activity	7.35678	1	0	0.996199
GO:0004869	peptidase activity	cysteine-type endopeptidase inhibitor activity	0	1	0	0.995702
GO:0004871	signal transduction	signal transducer activity	0.223467	1	0.322786	0.774499
GO:0004872	molecular_function	receptor activity	0	1	0.358619	0.773835
GO:0004879	signal transduction	ligand-dependent nuclear receptor activity	0	1	0	0.975265
GO:0004887	signal transduction	thyroid hormone receptor activity	0	1	0	0.98862
GO:0004888	signal transducer activity	transmembrane receptor activity	0	1	0.437967	0.769877
GO:0004889	transport	nicotinic acetylcholine-activated cation-selective channel activity	0	1	0	0.985148
GO:0004890	signal transducer activity	GABA-A receptor activity	0	1	0	0.986695
GO:0004896	signal transduction	cytokine receptor activity	0	1	0	0.983769
GO:0004908	signal transduction	interleukin-1 receptor activity	0	1	0	0.993697
GO:0004930	signal transduction	G-protein coupled receptor activity	0	1	0.519364	0.765216
GO:0004931	transport	extracellular ATP-gated cation channel activity	0	1	0	0.949107
GO:0004935	signal transduction	adrenergic receptor activity	0	1	0	0.998881
GO:0004936	signal transduction	alpha-adrenergic receptor activity	0	1	0	0.949107
GO:0004945	signal transduction	angiotensin type II receptor activity	0	1	0	0.993697
GO:0004950	signal transduction	chemokine receptor activity	0	1	0	0.997855
GO:0004953	signal transduction	icosanoid receptor activity	0	1	0	0.966623
GO:0004954	signal transduction	prostanoid receptor activity	0	1	0	0.966623
GO:0004955	signal transduction	prostaglandin receptor activity	0	1	0	0.949107
GO:0004957	signal transduction	prostaglandin E receptor activity	0	1	0	0.98862
GO:0004970	signal transduction	ionotropic glutamate receptor activity	0	1	0	0.986695
GO:0004972	signal transduction	N-methyl-D-aspartate selective glutamate receptor activity	0	1	0	0.993697
GO:0004977	signal transducer activity	melanocortin receptor activity	0	1	0	0.949107
GO:0004981	muscarinic acetylcholine receptor activity	muscarinic acetylcholine receptor activity	0	1	0	0.98862
GO:0004982	signal transducer activity	N-formyl peptide receptor activity	0	1	0	0.949107
GO:0004983	signal transduction	neuropeptide Y receptor activity	0	1	0	0.861732
GO:0004984	neurological system process	olfactory receptor activity	0	1	0.773574	0.748232
GO:0004985	signal transduction	opioid receptor activity	0	1	0	0.98862
GO:0004993	signal transduction	serotonin receptor activity	0	1	0	0.991061
GO:0004994	signal transduction	somatostatin receptor activity	0	1	0	0.98862
GO:0005000	signal transducer activity	vasopressin receptor activity	0	1	0	0.993697
GO:0005003	signal transduction	ephrin receptor activity	0	1	0	0.980209
GO:0005007	signal transduction	fibroblast growth factor receptor activity	0	1	0	0.98862
GO:0005021	signal transduction	vascular endothelial growth factor receptor activity	0	1	0	0.949107
GO:0005024	signal transduction	transforming growth factor beta receptor activity	0	1	0	0.984831
GO:0005025	signal transduction	transforming growth factor beta receptor activity type I	0	1	0	0.993697
GO:0005031	signal transduction	tumor necrosis factor receptor activity	0	1	0	0.98862
GO:0005035	signal transducer activity	death receptor activity	0	1	0	0.993697
GO:0005041	molecular_function	low-density lipoprotein receptor activity	0	1	0	0.993697
GO:0005044	biological_process	scavenger receptor activity	0	1	0	0.906119
GO:0005048	molecular_function	signal sequence binding	0	1	0	0.966623
GO:0005057	signal transducer activity	receptor signaling protein activity	0	1	0	0.923762
GO:0005068	signal transduction	transmembrane receptor protein tyrosine kinase adaptor activity	0	1	0	0.98862
GO:0005070	protein binding, bridging	SH3 SH2 adaptor activity	0	1	0	0.984831
GO:0005072	signal transducer activity	transforming growth factor beta receptor cytoplasmic mediator activity	0	1	0	0.993697
GO:0005080	enzyme binding	protein kinase C binding	0	1	0	0.982783
GO:0005083	GTPase activity	small GTPase regulator activity	0	1	0	0.936462
GO:0005085	molecular_function	guanyl-nucleotide exchange factor activity	0	1	0	0.974992
GO:0005086	GTPase activity	ARF guanyl-nucleotide exchange factor activity	0	1	0	0.962884
GO:0005088	GTPase activity	Ras guanyl-nucleotide exchange factor activity	0	1	0	0.983876
GO:0005089	GTPase activity	Rho guanyl-nucleotide exchange factor activity	0	1	0	0.996443
GO:0005096	GTPase activity	GTPase activator activity	0	1	0	0.982642
GO:0005097	signal transduction	Rab GTPase activator activity	0	1	0	0.981957
GO:0005099	signal transduction	Ras GTPase activator activity	0	1	0	0.974046
GO:0005100	signal transduction	Rho GTPase activator activity	0	1	0	0.980125
GO:0005102	molecular_function	receptor binding	0.671207	1	0	0.97572
GO:0005104	molecular_function	fibroblast growth factor receptor binding	0	1	0	0.802237
GO:0005105	molecular_function	type 1 fibroblast growth factor receptor binding	0	1	0	0.98862
GO:0005109	molecular_function	frizzled binding	0	1	0	0.962884
GO:0005111	molecular_function	type 2 fibroblast growth factor receptor binding	0	1	0	0.98862
GO:0005112	molecular_function	Notch binding	0	1	0	0.966623
GO:0005114	molecular_function	type II transforming growth factor beta receptor binding	0	1	0	0.993697
GO:0005123	molecular_function	death receptor binding	0	1	0	0.998881
GO:0005125	molecular_function	cytokine activity	0	1	0	0.984424
GO:0005126	molecular_function	cytokine receptor binding	3.6072	1	0	0.917068
GO:0005131	molecular_function	growth hormone receptor binding	0	1	0	0.98862
GO:0005138	molecular_function	interleukin-6 receptor binding	0	1	0	0.98862
GO:0005149	molecular_function	interleukin-1 receptor binding	0	1	0	0.966623
GO:0005154	molecular_function	epidermal growth factor receptor binding	0	1	0	0.984831
GO:0005158	molecular_function	insulin receptor binding	0	1	0	0.982783
GO:0005159	molecular_function	insulin-like growth factor receptor binding	0	1	0	0.980209
GO:0005160	molecular_function	transforming growth factor beta receptor binding	0	1	0	0.997855
GO:0005161	molecular_function	platelet-derived growth factor receptor binding	0	1	0	0.998881
GO:0005164	molecular_function	tumor necrosis factor receptor binding	0	1	0	0.997855
GO:0005165	molecular_function	neurotrophin receptor binding	0	1	0	0.993697
GO:0005172	molecular_function	vascular endothelial growth factor receptor binding	0	1	0	0.949107
GO:0005178	molecular_function	integrin binding	0	1	0	0.975265
GO:0005179	molecular_function	hormone activity	0	1	0	0.960762
GO:0005184	molecular_function	neuropeptide hormone activity	0	1	0	0.991061
GO:0005198	molecular_function	structural molecule activity	0	1	0	0.98362
GO:0005200	structural molecule activity	structural constituent of cytoskeleton	0	1	0	0.926822
GO:0005201	structural molecule activity	extracellular matrix structural constituent	0	1	0	0.871413
GO:0005212	structural molecule activity	structural constituent of eye lens	0	1	0	0.889179
GO:0005215	transport	transporter activity	0	1	0.805999	0.748911
GO:0005216	transport	ion channel activity	0	1	0	0.921155
GO:0005217	transport	intracellular ligand-gated ion channel activity	0	1	0	0.962884
GO:0005221	transport	intracellular cyclic nucleotide activated cation channel activity	0	1	0	0.966623
GO:0005227	transport	calcium activated cation channel activity	0	1	0	0.986695
GO:0005230	transport	extracellular ligand-gated ion channel activity	0	1	0	0.930672
GO:0005231	transport	excitatory extracellular ligand-gated ion channel activity	0	1	0	0.986069
GO:0005234	transport	extracellular-glutamate-gated ion channel activity	0	1	0	0.986695
GO:0005237	transport	inhibitory extracellular ligand-gated ion channel activity	0	1	0	0.966623
GO:0005242	transport	inward rectifier potassium channel activity	0	1	0	0.986695
GO:0005243	transmembrane transporter activity	gap junction channel activity	0	1	0	0.980209
GO:0005244	transport	voltage-gated ion channel activity	0	1	0	0.911
GO:0005245	transport	voltage-gated calcium channel activity	0	1	0	0.917363
GO:0005246	transport	calcium channel regulator activity	0	1	0	0.917363
GO:0005247	transport	voltage-gated chloride channel activity	0	1	0	0.962884
GO:0005248	transport	voltage-gated sodium channel activity	0	1	0	0.980209
GO:0005249	transport	voltage-gated potassium channel activity	0	1	0	0.994613
GO:0005251	transport	delayed rectifier potassium channel activity	0	1	0	0.993697
GO:0005253	transport	anion channel activity	0	1	0	0.984777
GO:0005254	transport	chloride channel activity	0	1	0	0.910063
GO:0005261	transport	cation channel activity	0	1	0	0.997267
GO:0005262	transport	calcium channel activity	0	1	0	0.930672
GO:0005267	transport	potassium channel activity	0	1	0	0.983664
GO:0005272	transport	sodium channel activity	0	1	0	0.951415
GO:0005275	transport	amine transmembrane transporter activity	0	1	10.354	0.50207
GO:0005283	transport	sodium:amino acid symporter activity	0	1	0	0.966623
GO:0005310	transport	dicarboxylic acid transmembrane transporter activity	0	1	0	0.984831
GO:0005313	transport	L-glutamate transmembrane transporter activity	0	1	0	0.949107
GO:0005319	biological_process	lipid transporter activity	0	1	0	0.922806
GO:0005324	biological_process	long-chain fatty acid transporter activity	0	1	0	0.98862
GO:0005326	transport	neurotransmitter transporter activity	0	1	0	0.972485
GO:0005328	transport	neurotransmitter:sodium symporter activity	0	1	0	0.980125
GO:0005337	transport	nucleoside transmembrane transporter activity	0	1	0	0.966623
GO:0005338	transport	nucleotide-sugar transmembrane transporter activity	0	1	0	0.958345
GO:0005342	transport	organic acid transmembrane transporter activity	0	1	8.15769	0.525041
GO:0005343	transport	organic acid:sodium symporter activity	0	1	0	0.823356
GO:0005344	transport	oxygen transporter activity	0	1	0	0.998881
GO:0005351	transport	sugar:hydrogen symporter activity	0	1	0	0.949107
GO:0005355	transport	glucose transmembrane transporter activity	0	1	0	0.861732
GO:0005372	transport	water transmembrane transporter activity	0	1	0	0.861732
GO:0005375	transport	copper ion transmembrane transporter activity	0	1	0	0.993697
GO:0005381	transport	iron ion transmembrane transporter activity	0	1	0	0.98862
GO:0005384	transport	manganese ion transmembrane transporter activity	0	1	0	0.993697
GO:0005385	transport	zinc ion transmembrane transporter activity	0	1	0	0.984831
GO:0005388	transport	calcium-transporting ATPase activity	0	1	0	0.958345
GO:0005391	transport	sodium:potassium-exchanging ATPase activity	0	1	0	0.998881
GO:0005402	transport	cation:sugar symporter activity	0	1	0	0.949107
GO:0005416	transport	cation:amino acid symporter activity	0	1	0	0.861732
GO:0005436	transport	sodium:phosphate symporter activity	0	1	0	0.993697
GO:0005451	transport	monovalent cation:hydrogen antiporter activity	0	1	0	0.958345
GO:0005452	transport	inorganic anion exchanger activity	0	1	0	0.980209
GO:0005484	molecular_function	SNAP receptor activity	0	1	0	0.889179
GO:0005487	nucleocytoplasmic transport	nucleocytoplasmic transporter activity	0	1	0	0.949107
GO:0005488	molecular_function	binding	1.28346	0.820283	1.26845	0.546689
GO:0005496	lipid binding	steroid binding	10.963	0.9009	0	0.999706
GO:0005499	lipid binding	vitamin D binding	0	1	0	0.98862
GO:0005501	lipid binding	retinoid binding	21.5044	0.721475	0	0.926822
GO:0005504	lipid binding	fatty acid binding	0	1	0	0.967017
GO:0005506	ion binding	iron ion binding	7.42189	0.191614	10.7205	0.064864
GO:0005507	ion binding	copper ion binding	0	1	17.9469	0.430958
GO:0005509	ion binding	calcium ion binding	2.0708	1	0	0.997322
GO:0005513	biological_process	detection of calcium ion	0	1	0	0.993697
GO:0005515	molecular_function	protein binding	0.616615	1	1.336	0.609461
GO:0005516	molecular_function	calmodulin binding	0	1	0	0.927507
GO:0005518	molecular_function	collagen binding	0	1	0	0.982783
GO:0005520	molecular_function	insulin-like growth factor binding	0	1	0	0.823356
GO:0005521	molecular_function	lamin binding	0	1	0	0.98862
GO:0005522	molecular_function	profilin binding	0	1	0	0.949107
GO:0005523	cytoskeletal protein binding	tropomyosin binding	0	1	0	0.998881
GO:0005524	molecular_function	ATP binding	2.73406	0.521483	0.6582	0.755552
GO:0005525	molecular_function	GTP binding	1.83316	1	0	0.975754
GO:0005529	sugar binding	sugar binding	0	1	0	0.863391
GO:0005536	molecular_function	glucose binding	0	1	0	0.998881
GO:0005537	molecular_function	mannose binding	0	1	0	0.991061
GO:0005539	molecular_function	glycosaminoglycan binding	0	1	0	0.999738
GO:0005540	molecular_function	hyaluronic acid binding	0	1	0	0.986695
GO:0005542	molecular_function	folic acid binding	0	1	0	0.958345
GO:0005543	lipid binding	phospholipid binding	0	1	4.83599	0.573538
GO:0005544	lipid binding	calcium-dependent phospholipid binding	0	1	0	0.980125
GO:0005545	lipid binding	phosphatidylinositol binding	0	1	0	0.861732
GO:0005546	ion binding	phosphatidylinositol-4 5-bisphosphate binding	0	1	0	0.985148
GO:0005547	ion binding	phosphatidylinositol-3 4 5-trisphosphate binding	0	1	0	0.997855
GO:0005548	biological_process	phospholipid transporter activity	0	1	0	0.802237
GO:0005549	molecular_function	odorant binding	0	1	0	0.993697
GO:0005575	cellular component	cellular component	0.833715	1	1.07749	0.632314
GO:0005576	cellular_component	extracellular region	1.35817	1	0.653936	0.755226
GO:0005577	extracellular space	fibrinogen complex	0	1	0	0.98862
GO:0005578	cellular_component	proteinaceous extracellular matrix	0	1	3.54215	0.599229
GO:0005579	cellular_component	membrane attack complex	0	1	0	0.993697
GO:0005581	proteinaceous extracellular matrix	collagen	0	1	35.1135	0.359658
GO:0005583	proteinaceous extracellular matrix	fibrillar collagen	0	1	0	0.861732
GO:0005587	proteinaceous extracellular matrix	collagen type IV	0	1	0	0.98862
GO:0005604	proteinaceous extracellular matrix	basement membrane	0	1	0	0.970712
GO:0005605	proteinaceous extracellular matrix	basal lamina	0	1	0	0.997855
GO:0005606	proteinaceous extracellular matrix	laminin-1 complex	0	1	0	0.98862
GO:0005614	proteinaceous extracellular matrix	interstitial matrix	0	1	0	0.861732
GO:0005615	extracellular region	extracellular space	0.957389	1	1.3829	0.696715
GO:0005622	cell	intracellular	0.920679	1	1.42486	0.344163
GO:0005623	cellular_component	cell	0.707383	1	1.15801	0.535146
GO:0005624	membrane fraction	membrane fraction	2.18975	1	5.27161	0.060816
GO:0005625	soluble fraction	soluble fraction	1.70983	1	2.46976	0.636597
GO:0005626	insoluble fraction	insoluble fraction	2.08107	1	5.00999	0.062698
GO:0005634	organelle	nucleus	0.479516	1	1.38527	0.599765
GO:0005635	cell	nuclear envelope	0	1	4.51179	0.576803
GO:0005637	organelle	nuclear inner membrane	0	1	0	0.889179
GO:0005638	nucleus	lamin filament	0	1	0	0.98862
GO:0005640	cell	nuclear outer membrane	0	1	67.3009	0.282264
GO:0005641	nuclear envelope	nuclear envelope lumen	0	1	0	0.949107
GO:0005643	nuclear envelope	nuclear pore	0	1	0	1
GO:0005652	nucleus	nuclear lamina	0	1	0	0.949107
GO:0005654	nucleus	nucleoplasm	0	1	1.08696	0.72327
GO:0005657	chromosome	replication fork	0	1	0	0.981957
GO:0005658	chromosome	alpha DNA polymerase:primase complex	0	1	0	0.98862
GO:0005662	chromosome	DNA replication factor A complex	0	1	0	0.966623
GO:0005663	chromosome	DNA replication factor C complex	0	1	0	0.98862
GO:0005665	nucleoplasm	DNA-directed RNA polymerase II core complex	0	1	0	0.966623
GO:0005667	protein complex	transcription factor complex	0	1	0	0.928834
GO:0005669	nucleoplasm	transcription factor TFIID complex	0	1	0	0.985148
GO:0005671	protein complex	Ada2 Gcn5 Ada3 transcription activator complex	0	1	0	0.966623
GO:0005675	nucleoplasm	holo TFIIH complex	0	1	0	0.958345
GO:0005677	protein complex	chromatin silencing complex	0	1	0	0.993697
GO:0005680	protein complex	anaphase-promoting complex	0	1	0	0.989999
GO:0005681	cellular_component	spliceosomal complex	0	1	0	0.923762
GO:0005683	cellular_component	U7 snRNP	0	1	0	0.98862
GO:0005689	cellular_component	U12-type spliceosomal complex	0	1	0	0.989999
GO:0005694	organelle	chromosome	0	1	2.01399	0.656239
GO:0005697	cellular_component	telomerase holoenzyme complex	0	1	0	0.98862
GO:0005719	chromosome	nuclear euchromatin	0	1	0	0.98862
GO:0005720	chromosome	nuclear heterochromatin	0	1	0	0.982783
GO:0005721	chromosome	centromeric heterochromatin	0	1	0	0.98862
GO:0005730	nucleus	nucleolus	0.686031	1	0	0.97572
GO:0005732	cellular_component	small nucleolar ribonucleoprotein complex	0	1	0	0.966623
GO:0005737	intracellular	cytoplasm	1.11119	1	1.4713	0.474296
GO:0005739	organelle	mitochondrion	1.41191	1	1.35962	0.671067
GO:0005740	organelle	mitochondrial envelope	1.48701	1	0	0.899106
GO:0005741	organelle	mitochondrial outer membrane	0	1	0	0.996199
GO:0005742	organelle	mitochondrial outer membrane translocase complex	0	1	0	0.993697
GO:0005743	organelle	mitochondrial inner membrane	2.0785	1	0	0.904652
GO:0005744	organelle	mitochondrial inner membrane presequence translocase complex	0	1	0	0.98862
GO:0005746	organelle	mitochondrial respiratory chain	0	1	0	0.975265
GO:0005747	organelle	mitochondrial respiratory chain complex I	0	1	0	0.974563
GO:0005750	organelle	mitochondrial respiratory chain complex III	0	1	0	0.98862
GO:0005751	organelle	mitochondrial respiratory chain complex IV	0	1	0	0.98862
GO:0005753	organelle	mitochondrial proton-transporting ATP synthase complex	0	1	0	0.989999
GO:0005758	organelle	mitochondrial intermembrane space	0	1	0	0.978393
GO:0005759	mitochondrion	mitochondrial matrix	0	1	0	0.983866
GO:0005761	mitochondrion	mitochondrial ribosome	0	1	0	0.823356
GO:0005762	mitochondrion	mitochondrial large ribosomal subunit	0	1	0	0.991061
GO:0005763	mitochondrion	mitochondrial small ribosomal subunit	0	1	0	0.993697
GO:0005764	vacuole	lysosome	0	1	0	0.970603
GO:0005765	lysosome	lysosomal membrane	0	1	0	0.996261
GO:0005766	lysosome	primary lysosome	0	1	0	0.98862
GO:0005768	organelle	endosome	1.88254	1	0	0.904773
GO:0005769	endosome	early endosome	0	1	0	0.983555
GO:0005770	endosome	late endosome	6.90266	1	0	0.911489
GO:0005771	endosome	multivesicular body	0	1	0	0.986695
GO:0005773	organelle	vacuole	0	1	0	0.935946
GO:0005774	organelle	vacuolar membrane	0	1	0	0.963327
GO:0005775	vacuole	vacuolar lumen	0	1	0	0.949107
GO:0005776	vacuole	autophagic vacuole	0	1	0	0.889179
GO:0005777	organelle	peroxisome	6.50134	1	9.39083	0.513887
GO:0005778	organelle	peroxisomal membrane	0	1	0	0.920856
GO:0005779	organelle	integral to peroxisomal membrane	0	1	0	0.958345
GO:0005782	organelle	peroxisomal matrix	0	1	0	0.861732
GO:0005783	organelle	endoplasmic reticulum	2.09145	1	4.02799	0.282238
GO:0005786	cellular_component	signal recognition particle endoplasmic reticulum targeting	0	1	0	0.98862
GO:0005788	endoplasmic reticulum	endoplasmic reticulum lumen	0	1	0	0.994978
GO:0005789	cell	endoplasmic reticulum membrane	3.9467	0.699831	5.70078	0.275772
GO:0005790	endoplasmic reticulum	smooth endoplasmic reticulum	0	1	0	0.949107
GO:0005791	endoplasmic reticulum	rough endoplasmic reticulum	0	1	17.5568	0.431858
GO:0005792	microsome	microsome	6.21239	0.349554	14.9558	0.0125
GO:0005793	organelle	ER-Golgi intermediate compartment	0	1	0	0.906119
GO:0005794	organelle	Golgi apparatus	0	1	1.07538	0.722937
GO:0005795	Golgi apparatus	Golgi stack	0	1	0	0.983876
GO:0005796	Golgi apparatus	Golgi lumen	0	1	0	0.998881
GO:0005797	Golgi apparatus	Golgi medial cisterna	0	1	0	0.98862
GO:0005798	cytoplasmic membrane-bounded vesicle	Golgi-associated vesicle	0	1	0	0.979511
GO:0005801	organelle	cis-Golgi network	0	1	0	0.980125
GO:0005802	organelle	trans-Golgi network	0	1	0	0.988691
GO:0005811	cytoplasm	lipid particle	0	1	0	0.991061
GO:0005813	microtubule organizing center	centrosome	0	1	5.01622	0.57131
GO:0005814	microtubule organizing center	centriole	0	1	29.9115	0.36719
GO:0005815	cytoskeleton	microtubule organizing center	0	1	3.86417	0.590681
GO:0005819	cytoskeleton	spindle	0	1	0	0.983664
GO:0005829	cytoplasm	cytosol	0.460177	1	1.3294	0.674627
GO:0005832	protein complex	chaperonin-containing T-complex	0	1	0	0.949107
GO:0005833	protein complex	hemoglobin complex	0	1	0	0.993697
GO:0005834	plasma membrane	heterotrimeric G-protein complex	0	1	0	0.972485
GO:0005838	protein complex	proteasome regulatory particle	0	1	0	0.993697
GO:0005839	protein complex	proteasome core complex	0	1	0	0.980125
GO:0005840	cellular_component	ribosome	0	1	0	0.988908
GO:0005844	cellular_component	polysome	0	1	0	0.962884
GO:0005845	protein complex	mRNA cap binding complex	0	1	0	0.993697
GO:0005851	protein complex	eukaryotic translation initiation factor 2B complex	0	1	0	0.949107
GO:0005852	protein complex	eukaryotic translation initiation factor 3 complex	0	1	0	0.958345
GO:0005856	organelle	cytoskeleton	0	1	1.52668	0.652481
GO:0005859	cytoskeleton	muscle myosin complex	0	1	0	0.993697
GO:0005861	cytoskeleton	troponin complex	0	1	0	0.966623
GO:0005865	cytoskeleton	striated muscle thin filament	0	1	0	0.998881
GO:0005868	cytoskeleton	cytoplasmic dynein complex	0	1	0	0.998881
GO:0005871	cytoskeleton	kinesin complex	0	1	0	0.980209
GO:0005874	cytoskeleton	microtubule	0	1	0	0.988791
GO:0005875	cytoskeleton	microtubule associated complex	0	1	0	0.930672
GO:0005876	cytoskeleton	spindle microtubule	0	1	0	0.920856
GO:0005881	cytoskeleton	cytoplasmic microtubule	0	1	0	0.980125
GO:0005882	cytoskeleton	intermediate filament	0	1	0	0.979405
GO:0005883	cytoskeleton	neurofilament	0	1	0	0.993697
GO:0005884	cytoskeleton	actin filament	0	1	0	0.986069
GO:0005886	cell	plasma membrane	0	1	0.614387	0.764751
GO:0005887	cellular_component	integral to plasma membrane	0	1	0	0.976182
GO:0005890	cellular_component	sodium:potassium-exchanging ATPase complex	0	1	0	0.949107
GO:0005891	cellular_component	voltage-gated calcium channel complex	0	1	0	0.997855
GO:0005892	cellular_component	nicotinic acetylcholine-gated receptor-channel complex	0	1	0	0.985148
GO:0005901	plasma membrane	caveola	0	1	0	0.994978
GO:0005902	cell	microvillus	0	1	0	0.975265
GO:0005903	cell	brush border	0	1	0	0.910063
GO:0005905	cell	coated pit	0	1	0	0.983769
GO:0005911	cellular_component	cell-cell junction	0	1	0	0.982891
GO:0005912	cellular_component	adherens junction	0	1	0	0.983305
GO:0005913	cellular_component	cell-cell adherens junction	0	1	0	0.975516
GO:0005916	cellular_component	fascia adherens	0	1	0	0.958345
GO:0005921	cellular_component	gap junction	0	1	0	0.972485
GO:0005922	cellular_component	connexon complex	0	1	0	0.889179
GO:0005923	cellular_component	tight junction	0	1	0	0.933988
GO:0005924	cellular_component	cell-substrate adherens junction	0	1	0	0.911852
GO:0005925	cellular_component	focal adhesion	0	1	0	0.976478
GO:0005929	cell	cilium	0	1	0	0.990472
GO:0005930	organelle	axoneme	0	1	0	0.958639
GO:0005932	microtubule organizing center	microtubule basal body	0	1	0	0.951415
GO:0005938	cell	cell cortex	0	1	0	0.873421
GO:0005942	protein complex	phosphoinositide 3-kinase complex	0	1	0	0.962884
GO:0005952	protein complex	cAMP-dependent protein kinase complex	0	1	0	0.958345
GO:0005954	protein complex	calcium- and calmodulin-dependent protein kinase complex	0	1	0	0.993697
GO:0005958	nucleus	DNA-dependent protein kinase-DNA ligase 4 complex	0	1	0	0.98862
GO:0005964	protein complex	phosphorylase kinase complex	0	1	0	0.993697
GO:0005975	biological_process	carbohydrate metabolic process	2.29616	1	0	0.984672
GO:0005976	carbohydrate metabolic process	polysaccharide metabolic process	0	1	0	0.997839
GO:0005977	carbohydrate metabolic process	glycogen metabolic process	0	1	0	0.910063
GO:0005978	carbohydrate metabolic process	glycogen biosynthetic process	0	1	0	0.871413
GO:0005979	carbohydrate metabolic process	regulation of glycogen biosynthetic process	0	1	0	0.802237
GO:0005980	carbohydrate metabolic process	glycogen catabolic process	0	1	0	0.985148
GO:0005981	carbohydrate metabolic process	regulation of glycogen catabolic process	0	1	0	0.958345
GO:0005996	carbohydrate metabolic process	monosaccharide metabolic process	4.9921	0.768514	0	0.871128
GO:0006000	carbohydrate metabolic process	fructose metabolic process	0	1	0	0.997855
GO:0006002	biological_process	fructose 6-phosphate metabolic process	0	1	0	0.993697
GO:0006003	biological_process	fructose 2 6-bisphosphate metabolic process	0	1	0	0.98862
GO:0006006	carbohydrate metabolic process	glucose metabolic process	3.30837	1	0	0.929264
GO:0006007	carbohydrate metabolic process	glucose catabolic process	9.31859	0.961333	0	0.994978
GO:0006012	carbohydrate metabolic process	galactose metabolic process	0	1	0	0.949107
GO:0006013	carbohydrate metabolic process	mannose metabolic process	0	1	0	0.861732
GO:0006014	carbohydrate metabolic process	D-ribose metabolic process	0	1	0	0.949107
GO:0006020	small molecule metabolic process	inositol metabolic process	0	1	0	0.926822
GO:0006021	small molecule metabolic process	inositol biosynthetic process	0	1	0	0.980209
GO:0006022	biological_process	aminoglycan metabolic process	0	1	0	0.976864
GO:0006023	biological_process	aminoglycan biosynthetic process	0	1	0	0.989999
GO:0006024	biological_process	glycosaminoglycan biosynthetic process	0	1	0	0.986695
GO:0006026	biological_process	aminoglycan catabolic process	0	1	0	0.980209
GO:0006027	biological_process	glycosaminoglycan catabolic process	0	1	0	0.993697
GO:0006029	biological_process	proteoglycan metabolic process	0	1	0	0.906119
GO:0006030	biological_process	chitin metabolic process	0	1	0	0.993697
GO:0006032	biological_process	chitin catabolic process	0	1	0	0.993697
GO:0006040	biological_process	amino sugar metabolic process	0	1	0	0.802237
GO:0006041	biological_process	glucosamine metabolic process	0	1	0	0.997855
GO:0006044	biological_process	N-acetylglucosamine metabolic process	0	1	0	0.997855
GO:0006047	biological_process	UDP-N-acetylglucosamine metabolic process	0	1	0	0.98862
GO:0006063	carbohydrate metabolic process	uronic acid metabolic process	93.1859	0.34246	0	0.993697
GO:0006066	small molecule metabolic process	alcohol metabolic process	2.47396	1	0	0.983782
GO:0006067	small molecule metabolic process	ethanol metabolic process	0	1	0	0.993697
GO:0006069	small molecule metabolic process	ethanol oxidation	0	1	0	0.993697
GO:0006071	small molecule metabolic process	glycerol metabolic process	0	1	0	0.823356
GO:0006072	biological_process	glycerol-3-phosphate metabolic process	0	1	0	0.998881
GO:0006073	carbohydrate metabolic process	cellular glucan metabolic process	0	1	0	0.910063
GO:0006081	biological_process	cellular aldehyde metabolic process	0	1	0	0.982783
GO:0006082	biological_process	organic acid metabolic process	4.56048	0.153889	5.26989	0.104418
GO:0006084	cofactor metabolic process	acetyl-CoA metabolic process	0	1	0	0.976864
GO:0006085	cofactor metabolic process	acetyl-CoA biosynthetic process	0	1	0	0.997855
GO:0006086	cofactor metabolic process	acetyl-CoA biosynthetic process from pyruvate	0	1	0	0.962884
GO:0006089	biological_process	lactate metabolic process	0	1	0	0.98862
GO:0006090	biological_process	pyruvate metabolic process	11.6482	0.882478	0	0.976864
GO:0006091	biological_process	generation of precursor metabolites and energy	5.56334	0.743221	4.01797	0.584998
GO:0006094	carbohydrate metabolic process	gluconeogenesis	0	1	0	0.994445
GO:0006096	carbohydrate metabolic process	glycolysis	12.1547	0.873557	0	0.986069
GO:0006098	carbohydrate metabolic process	pentose-phosphate shunt	0	1	0	0.980209
GO:0006099	generation of precursor metabolites and energy	tricarboxylic acid cycle	0	1	0	0.989999
GO:0006101	biological_process	citrate metabolic process	0	1	0	0.993697
GO:0006102	biological_process	isocitrate metabolic process	0	1	0	0.993697
GO:0006103	biological_process	2-oxoglutarate metabolic process	0	1	0	0.984831
GO:0006104	cofactor metabolic process	succinyl-CoA metabolic process	0	1	0	0.98862
GO:0006105	biological_process	succinate metabolic process	0	1	0	0.958345
GO:0006107	biological_process	oxaloacetate metabolic process	0	1	0	0.998881
GO:0006108	biological_process	malate metabolic process	0	1	0	0.949107
GO:0006109	carbohydrate metabolic process	regulation of carbohydrate metabolic process	0	1	0	0.984777
GO:0006110	carbohydrate metabolic process	regulation of glycolysis	0	1	0	0.998881
GO:0006111	carbohydrate metabolic process	regulation of gluconeogenesis	0	1	0	0.980209
GO:0006112	generation of precursor metabolites and energy	energy reserve metabolic process	0	1	0	0.862817
GO:0006119	generation of precursor metabolites and energy	oxidative phosphorylation	0	1	0	0.802237
GO:0006120	generation of precursor metabolites and energy	mitochondrial electron transport NADH to ubiquinone	0	1	0	0.98862
GO:0006122	generation of precursor metabolites and energy	mitochondrial electron transport ubiquinol to cytochrome c	0	1	0	0.98862
GO:0006139	biological_process	nucleobase nucleoside nucleotide and nucleic acid metabolic process	0.768279	1	1.38717	0.607279
GO:0006140	biological_process	regulation of nucleotide metabolic process	0	1	0	0.983752
GO:0006144	biological_process	purine base metabolic process	0	1	0	0.991061
GO:0006163	biological_process	purine nucleotide metabolic process	1.25644	1	3.62971	0.515889
GO:0006164	biological_process	purine nucleotide biosynthetic process	2.30089	1	3.3235	0.600266
GO:0006171	biological_process	cAMP biosynthetic process	0	1	7.69153	0.528262
GO:0006182	biological_process	cGMP biosynthetic process	0	1	0	0.980125
GO:0006183	biological_process	GTP biosynthetic process	0	1	0	0.861732
GO:0006184	biological_process	GTP catabolic process	0	1	0	0.928866
GO:0006195	biological_process	purine nucleotide catabolic process	0	1	3.82754	0.591871
GO:0006198	biological_process	cAMP catabolic process	0	1	57.6865	0.294326
GO:0006200	biological_process	ATP catabolic process	0	1	0	0.967017
GO:0006206	biological_process	pyrimidine base metabolic process	0	1	0	0.966623
GO:0006213	biological_process	pyrimidine nucleoside metabolic process	0	1	0	0.823356
GO:0006220	biological_process	pyrimidine nucleotide metabolic process	18.036	0.751549	0	0.978393
GO:0006221	biological_process	pyrimidine nucleotide biosynthetic process	25.4143	0.712022	0	0.802237
GO:0006228	biological_process	UTP biosynthetic process	0	1	0	0.861732
GO:0006241	biological_process	CTP biosynthetic process	0	1	0	0.861732
GO:0006244	biological_process	pyrimidine nucleotide catabolic process	0	1	0	0.966623
GO:0006259	biological_process	DNA metabolic process	0	1	0	0.923906
GO:0006260	DNA metabolic process	DNA replication	0	1	0	0.911519
GO:0006261	DNA metabolic process	DNA-dependent DNA replication	0	1	0	0.975265
GO:0006264	DNA metabolic process	mitochondrial DNA replication	0	1	0	0.966623
GO:0006265	DNA metabolic process	DNA topological change	0	1	0	0.993697
GO:0006266	DNA metabolic process	DNA ligation	0	1	0	0.949107
GO:0006268	DNA metabolic process	DNA unwinding involved in replication	0	1	0	0.980209
GO:0006270	DNA metabolic process	DNA-dependent DNA replication initiation	0	1	0	0.997855
GO:0006275	DNA metabolic process	regulation of DNA replication	0	1	0	0.921395
GO:0006278	DNA metabolic process	RNA-dependent DNA replication	0	1	0	0.991061
GO:0006281	DNA metabolic process	DNA repair	0	1	0	0.872103
GO:0006282	DNA metabolic process	regulation of DNA repair	0	1	0	0.926822
GO:0006283	DNA metabolic process	transcription-coupled nucleotide-excision repair	0	1	0	0.98862
GO:0006284	DNA metabolic process	base-excision repair	0	1	0	0.823356
GO:0006285	DNA metabolic process	base-excision repair AP site formation	0	1	0	0.966623
GO:0006287	DNA metabolic process	base-excision repair gap-filling	0	1	0	0.98862
GO:0006289	DNA metabolic process	nucleotide-excision repair	0	1	0	0.999706
GO:0006297	DNA metabolic process	nucleotide-excision repair DNA gap filling	0	1	0	0.986695
GO:0006298	DNA metabolic process	mismatch repair	0	1	0	0.962884
GO:0006301	DNA metabolic process	postreplication repair	0	1	0	0.966623
GO:0006302	DNA metabolic process	double-strand break repair	0	1	0	0.996443
GO:0006303	DNA metabolic process	double-strand break repair via nonhomologous end joining	0	1	0	0.966623
GO:0006304	DNA metabolic process	DNA modification	0	1	0	0.982783
GO:0006305	DNA metabolic process	DNA alkylation	0	1	0	0.986695
GO:0006306	DNA metabolic process	DNA methylation	0	1	0	0.986695
GO:0006308	DNA metabolic process	DNA catabolic process	0	1	0	0.999706
GO:0006309	cell death	DNA fragmentation involved in apoptotic nuclear change	0	1	0	0.997855
GO:0006310	DNA metabolic process	DNA recombination	0	1	0	0.975348
GO:0006312	DNA metabolic process	mitotic recombination	0	1	0	0.949107
GO:0006323	biological_process	DNA packaging	0	1	8.15769	0.525041
GO:0006325	chromosome organization	chromatin organization	0	1	2.63065	0.627639
GO:0006333	chromosome organization	chromatin assembly or disassembly	0	1	7.69153	0.528262
GO:0006334	biological_process	nucleosome assembly	0	1	11.5373	0.493404
GO:0006338	chromosome organization	chromatin remodeling	0	1	0	0.958639
GO:0006342	biological_process	chromatin silencing	0	1	0	0.823356
GO:0006346	biological_process	methylation-dependent chromatin silencing	0	1	0	0.98862
GO:0006349	biological_process	regulation of gene expression by genetic imprinting	0	1	0	0.966623
GO:0006350	transcription	transcription	0.64825	1	1.40454	0.645017
GO:0006351	biological_process	transcription DNA-dependent	0.798736	1	1.7306	0.600984
GO:0006352	biological_process	transcription initiation DNA-dependent	0	1	0	0.929489
GO:0006354	biological_process	transcription elongation DNA-dependent	0	1	14.6838	0.463691
GO:0006355	biological_process	regulation of transcription DNA-dependent	0.838883	1	1.21172	0.691491
GO:0006357	biological_process	regulation of transcription from RNA polymerase II promoter	0	1	0	0.991271
GO:0006359	biological_process	regulation of transcription from RNA polymerase III promoter	0	1	0	0.98862
GO:0006360	biological_process	transcription from RNA polymerase I promoter	0	1	0	0.958345
GO:0006364	ribosome biogenesis	rRNA processing	0	1	0	0.995702
GO:0006366	biological_process	transcription from RNA polymerase II promoter	0	1	1.07969	0.723085
GO:0006367	biological_process	transcription initiation from RNA polymerase II promoter	0	1	0	0.994978
GO:0006368	biological_process	transcription elongation from RNA polymerase II promoter	0	1	17.9469	0.430958
GO:0006383	biological_process	transcription from RNA polymerase III promoter	0	1	0	0.861732
GO:0006396	biological_process	RNA processing	0	1	0	0.991564
GO:0006397	biological_process	mRNA processing	0	1	0	0.999569
GO:0006399	biological_process	tRNA metabolic process	0	1	0	0.999523
GO:0006400	tRNA metabolic process	tRNA modification	0	1	0	0.985148
GO:0006401	biological_process	RNA catabolic process	0	1	0	0.975516
GO:0006402	biological_process	mRNA catabolic process	0	1	0	0.920856
GO:0006403	biological_process	RNA localization	0	1	0	0.910063
GO:0006405	transport	RNA export from nucleus	0	1	0	0.926822
GO:0006406	transport	mRNA export from nucleus	0	1	0	0.989999
GO:0006412	biological_process	translation	0	1	0	0.976182
GO:0006413	translation	translational initiation	0	1	0	0.871413
GO:0006414	translation	translational elongation	0	1	0	0.976864
GO:0006417	translation	regulation of translation	0	1	0	0.927507
GO:0006418	translation	tRNA aminoacylation for protein translation	0	1	0	0.983769
GO:0006446	translation	regulation of translational initiation	0	1	0	0.926822
GO:0006448	translation	regulation of translational elongation	0	1	0	0.993697
GO:0006457	biological_process	protein folding	4.1725	1	0	0.983305
GO:0006458	protein folding	'de novo' protein folding	50.8287	0.534865	0	0.861732
GO:0006461	biological_process	protein complex assembly	0	1	0	0.975533
GO:0006464	biological_process	protein modification process	0.702848	1	0	0.97572
GO:0006465	cellular nitrogen compound metabolic process	signal peptide processing	0	1	0	0.958345
GO:0006468	cellular protein modification process	protein phosphorylation	0	1	0	0.97572
GO:0006469	cellular protein modification process	negative regulation of protein kinase activity	0	1	0	0.933758
GO:0006470	cellular protein modification process	protein dephosphorylation	0	1	0	0.984424
GO:0006471	biological_process	protein ADP-ribosylation	0	1	0	0.889179
GO:0006473	cellular protein modification process	protein acetylation	0	1	0	0.974046
GO:0006475	cellular protein modification process	internal protein amino acid acetylation	0	1	0	0.930672
GO:0006476	cellular protein modification process	protein deacetylation	0	1	0	0.994445
GO:0006479	cellular protein modification process	protein methylation	0	1	0	0.922806
GO:0006482	cellular protein modification process	protein demethylation	0	1	0	0.861732
GO:0006486	biological_process	protein glycosylation	0	1	0	0.983555
GO:0006487	biological_process	protein N-linked glycosylation	0	1	0	1
GO:0006488	biological_process	dolichol-linked oligosaccharide biosynthetic process	0	1	0	0.994445
GO:0006493	biological_process	protein O-linked glycosylation	0	1	0	0.984831
GO:0006497	biological_process	protein lipidation	0	1	0	0.935479
GO:0006505	lipid metabolic process	GPI anchor metabolic process	0	1	0	0.982783
GO:0006506	biological_process	GPI anchor biosynthetic process	0	1	0	0.899441
GO:0006508	biological_process	proteolysis	0.764864	1	1.1048	0.723399
GO:0006509	biological_process	membrane protein ectodomain proteolysis	0	1	0	0.917363
GO:0006511	biological_process	ubiquitin-dependent protein catabolic process	0	1	0	0.997267
GO:0006513	cellular protein modification process	protein monoubiquitination	0	1	0	0.984831
GO:0006516	biological_process	glycoprotein catabolic process	0	1	0	0.991061
GO:0006518	cellular nitrogen compound metabolic process	peptide metabolic process	0	1	0	0.994978
GO:0006520	biological_process	cellular amino acid metabolic process	0	1	0	0.989131
GO:0006525	cellular amino acid metabolic process	arginine metabolic process	0	1	0	0.962884
GO:0006527	cellular amino acid metabolic process	arginine catabolic process	0	1	0	0.949107
GO:0006534	cellular amino acid metabolic process	cysteine metabolic process	0	1	0	0.993697
GO:0006536	cellular amino acid metabolic process	glutamate metabolic process	0	1	0	0.985148
GO:0006541	cellular amino acid metabolic process	glutamine metabolic process	0	1	0	0.997855
GO:0006544	cellular amino acid metabolic process	glycine metabolic process	0	1	0	0.861732
GO:0006545	cellular amino acid metabolic process	glycine biosynthetic process	0	1	0	0.98862
GO:0006546	cellular amino acid metabolic process	glycine catabolic process	0	1	0	0.993697
GO:0006547	cellular amino acid metabolic process	histidine metabolic process	0	1	0	0.958345
GO:0006548	cellular amino acid metabolic process	histidine catabolic process	0	1	0	0.966623
GO:0006555	cellular amino acid metabolic process	methionine metabolic process	0	1	0	0.958345
GO:0006558	cellular amino acid metabolic process	L-phenylalanine metabolic process	0	1	0	0.949107
GO:0006559	cellular amino acid metabolic process	L-phenylalanine catabolic process	0	1	0	0.98862
GO:0006563	cellular amino acid metabolic process	L-serine metabolic process	0	1	0	0.966623
GO:0006568	biological_process	tryptophan metabolic process	0	1	0	0.958345
GO:0006569	biological_process	tryptophan catabolic process	0	1	0	0.993697
GO:0006570	cellular amino acid metabolic process	tyrosine metabolic process	0	1	0	0.966623
GO:0006573	cellular amino acid metabolic process	valine metabolic process	0	1	0	0.98862
GO:0006575	cellular amino acid metabolic process	cellular modified amino acid metabolic process	0	1	0	0.980103
GO:0006576	biological_process	cellular biogenic amine metabolic process	0	1	0	0.998096
GO:0006577	cellular nitrogen compound metabolic process	betaine metabolic process	0	1	0	0.958345
GO:0006580	small molecule metabolic process	ethanolamine metabolic process	0	1	0	0.993697
GO:0006582	biological_process	melanin metabolic process	0	1	0	0.861732
GO:0006584	biological_process	catecholamine metabolic process	0	1	0	0.975516
GO:0006586	biological_process	indolalkylamine metabolic process	0	1	0	0.986695
GO:0006590	cellular amino acid metabolic process	thyroid hormone generation	0	1	0	0.958345
GO:0006591	cellular amino acid metabolic process	ornithine metabolic process	0	1	0	0.993697
GO:0006595	biological_process	polyamine metabolic process	0	1	0	0.998881
GO:0006596	biological_process	polyamine biosynthetic process	0	1	0	0.98862
GO:0006599	cellular amino acid metabolic process	phosphagen metabolic process	0	1	0	0.958345
GO:0006600	cellular amino acid metabolic process	creatine metabolic process	0	1	0	0.966623
GO:0006605	biological_process	protein targeting	0	1	0	0.871128
GO:0006606	biological_process	protein import into nucleus	0	1	0	0.983664
GO:0006611	biological_process	protein export from nucleus	0	1	0	0.972485
GO:0006612	protein targeting	protein targeting to membrane	0	1	0	0.951415
GO:0006613	protein targeting	cotranslational protein targeting to membrane	0	1	0	0.993697
GO:0006621	biological_process	protein retention in ER lumen	0	1	0	0.98862
GO:0006622	protein targeting	protein targeting to lysosome	0	1	0	0.993697
GO:0006623	protein targeting	protein targeting to vacuole	0	1	0	0.993697
GO:0006625	protein targeting	protein targeting to peroxisome	0	1	0	0.861732
GO:0006626	mitochondrion organization	protein targeting to mitochondrion	0	1	0	0.980125
GO:0006629	biological_process	lipid metabolic process	2.87833	0.738887	4.15759	0.280571
GO:0006631	biological_process	fatty acid metabolic process	2.43094	1	7.02271	0.36578
GO:0006633	biological_process	fatty acid biosynthetic process	0	1	8.50117	0.52269
GO:0006635	biological_process	fatty acid beta-oxidation	0	1	0	1
GO:0006636	biological_process	unsaturated fatty acid biosynthetic process	0	1	21.8273	0.401882
GO:0006637	cofactor metabolic process	acyl-CoA metabolic process	0	1	33.6505	0.353697
GO:0006638	lipid metabolic process	neutral lipid metabolic process	0	1	0	0.983719
GO:0006639	lipid metabolic process	acylglycerol metabolic process	0	1	0	0.989099
GO:0006641	lipid metabolic process	triglyceride metabolic process	0	1	0	0.968309
GO:0006642	lipid metabolic process	triglyceride mobilization	0	1	0	0.993697
GO:0006643	lipid metabolic process	membrane lipid metabolic process	0	1	0	0.933988
GO:0006644	biological_process	phospholipid metabolic process	0	1	0	0.980597
GO:0006646	biological_process	phosphatidylethanolamine biosynthetic process	0	1	0	0.993697
GO:0006650	biological_process	glycerophospholipid metabolic process	0	1	0	0.995914
GO:0006654	biological_process	phosphatidic acid biosynthetic process	0	1	0	0.993697
GO:0006656	small molecule metabolic process	phosphatidylcholine biosynthetic process	0	1	0	0.991061
GO:0006658	cellular amino acid metabolic process	phosphatidylserine metabolic process	0	1	0	0.966623
GO:0006661	biological_process	phosphatidylinositol biosynthetic process	0	1	0	0.966623
GO:0006662	small molecule metabolic process	glycerol ether metabolic process	0	1	0	0.911852
GO:0006664	lipid metabolic process	glycolipid metabolic process	0	1	0	0.802237
GO:0006665	lipid metabolic process	sphingolipid metabolic process	0	1	0	0.865523
GO:0006670	small molecule metabolic process	sphingosine metabolic process	0	1	0	0.966623
GO:0006672	lipid metabolic process	ceramide metabolic process	0	1	0	0.871413
GO:0006677	lipid metabolic process	glycosylceramide metabolic process	0	1	0	0.993697
GO:0006684	biological_process	sphingomyelin metabolic process	0	1	0	0.861732
GO:0006687	lipid metabolic process	glycosphingolipid metabolic process	0	1	0	0.997855
GO:0006690	biological_process	icosanoid metabolic process	0	1	14.4216	0.46431
GO:0006691	biological_process	leukotriene metabolic process	0	1	40.3806	0.34814
GO:0006692	biological_process	prostanoid metabolic process	0	1	0	0.917363
GO:0006693	biological_process	prostaglandin metabolic process	0	1	0	0.917363
GO:0006694	lipid metabolic process	steroid biosynthetic process	0	1	0	0.979405
GO:0006695	small molecule metabolic process	cholesterol biosynthetic process	0	1	0	0.871413
GO:0006699	lipid metabolic process	bile acid biosynthetic process	0	1	0	0.966623
GO:0006700	lipid metabolic process	C21-steroid hormone biosynthetic process	0	1	0	0.962884
GO:0006702	lipid metabolic process	androgen biosynthetic process	0	1	0	0.958345
GO:0006703	lipid metabolic process	estrogen biosynthetic process	0	1	0	0.993697
GO:0006704	lipid metabolic process	glucocorticoid biosynthetic process	0	1	0	0.966623
GO:0006706	lipid metabolic process	steroid catabolic process	32.8891	0.676757	47.5065	0.323487
GO:0006707	small molecule metabolic process	cholesterol catabolic process	0	1	0	0.993697
GO:0006720	lipid metabolic process	isoprenoid metabolic process	18.9531	0.162179	27.3766	0.063905
GO:0006721	lipid metabolic process	terpenoid metabolic process	27.9558	0.115967	40.3806	0.044394
GO:0006725	biological_process	cellular aromatic compound metabolic process	10.2905	0.136194	9.90934	0.287281
GO:0006729	cofactor metabolic process	tetrahydrobiopterin biosynthetic process	0	1	0	0.993697
GO:0006730	biological_process	one-carbon metabolic process	5.1295	1	22.2278	0.029778
GO:0006732	cofactor metabolic process	coenzyme metabolic process	0	1	4.83599	0.573538
GO:0006733	cofactor metabolic process	oxidoreduction coenzyme metabolic process	0	1	0	0.999706
GO:0006734	cofactor metabolic process	NADH metabolic process	0	1	0	0.998881
GO:0006739	cofactor metabolic process	NADP metabolic process	0	1	0	0.980125
GO:0006740	cofactor metabolic process	NADPH regeneration	0	1	0	0.962884
GO:0006743	cofactor metabolic process	ubiquinone metabolic process	0	1	0	0.958345
GO:0006744	cofactor metabolic process	ubiquinone biosynthetic process	0	1	0	0.958345
GO:0006749	cellular nitrogen compound metabolic process	glutathione metabolic process	0	1	0	0.974563
GO:0006750	cellular nitrogen compound metabolic process	glutathione biosynthetic process	0	1	0	0.998881
GO:0006753	biological_process	nucleoside phosphate metabolic process	2.0708	1	2.99115	0.546156
GO:0006754	biological_process	ATP biosynthetic process	6.35358	1	0	0.963327
GO:0006760	cellular amino acid metabolic process	folic acid-containing compound metabolic process	0	1	0	0.985148
GO:0006766	small molecule metabolic process	vitamin metabolic process	7.45487	1	10.7681	0.499724
GO:0006767	small molecule metabolic process	water-soluble vitamin metabolic process	0	1	0	0.978393
GO:0006775	small molecule metabolic process	fat-soluble vitamin metabolic process	12.7072	0.859894	18.3548	0.429701
GO:0006776	lipid metabolic process	vitamin A metabolic process	18.6372	0.747675	26.9204	0.376856
GO:0006777	cofactor metabolic process	Mo-molybdopterin cofactor biosynthetic process	0	1	0	0.98862
GO:0006778	biological_process	porphyrin metabolic process	37.2744	0.084038	53.8407	0.034769
GO:0006779	biological_process	porphyrin biosynthetic process	0	1	0	0.989999
GO:0006783	biological_process	heme biosynthetic process	0	1	0	0.985148
GO:0006790	biological_process	sulfur compound metabolic process	0	1	0	0.995914
GO:0006793	biological_process	phosphorus metabolic process	0.478695	1	0	0.97572
GO:0006796	biological_process	phosphate metabolic process	0.479516	1	0	0.97572
GO:0006800	oxygen and reactive oxygen species metabolic process	oxygen and reactive oxygen species metabolic process	15.7497	0.19007	22.7496	0.078696
GO:0006801	biological_process	superoxide metabolic process	0	1	0	0.926822
GO:0006805	biological_process	xenobiotic metabolic process	67.0938	0.0034	64.6089	0.03515
GO:0006807	biological_process	nitrogen compound metabolic process	1.01935	1	1.9632	0.365531
GO:0006809	cellular nitrogen compound metabolic process	nitric oxide biosynthetic process	0	1	0	0.981957
GO:0006810	biological_process	transport	0.688001	1	0.662519	0.763322
GO:0006811	transport	ion transport	0	1	0	0.97572
GO:0006812	transport	cation transport	0	1	0	0.983473
GO:0006813	transport	potassium ion transport	0	1	0	0.981783
GO:0006814	transport	sodium ion transport	0	1	0	0.999694
GO:0006816	transport	calcium ion transport	0	1	0	0.900256
GO:0006817	transport	phosphate transport	0	1	0	0.991061
GO:0006818	transport	hydrogen transport	0	1	0	0.929489
GO:0006820	transport	anion transport	0	1	0	0.90151
GO:0006821	transport	chloride transport	0	1	0	0.967017
GO:0006824	transport	cobalt ion transport	0	1	0	0.993697
GO:0006825	transport	copper ion transport	0	1	0	0.962884
GO:0006826	transport	iron ion transport	0	1	0	0.871413
GO:0006828	transport	manganese ion transport	0	1	0	0.993697
GO:0006829	transport	zinc ion transport	0	1	0	0.889179
GO:0006833	transport	water transport	0	1	0	0.984831
GO:0006835	transport	dicarboxylic acid transport	0	1	0	0.991061
GO:0006836	transport	neurotransmitter transport	0	1	0	0.926669
GO:0006837	transport	serotonin transport	0	1	0	0.958345
GO:0006839	transport	mitochondrial transport	0	1	0	0.996261
GO:0006853	transport	carnitine shuttle	0	1	0	0.966623
GO:0006855	biological_process	drug transmembrane transport	0	1	0	0.993697
GO:0006857	transport	oligopeptide transport	0	1	0	0.966623
GO:0006863	transport	purine transport	0	1	0	0.98862
GO:0006865	transport	amino acid transport	0	1	7.47788	0.532694
GO:0006869	biological_process	lipid transport	3.75245	1	0	0.981739
GO:0006873	homeostatic process	cellular ion homeostasis	0	1	0	0.991437
GO:0006874	homeostatic process	cellular calcium ion homeostasis	0	1	0	0.967685
GO:0006875	homeostatic process	cellular metal ion homeostasis	0	1	0	0.949208
GO:0006878	homeostatic process	cellular copper ion homeostasis	0	1	0	0.966623
GO:0006879	homeostatic process	cellular iron ion homeostasis	0	1	0	0.958639
GO:0006882	homeostatic process	cellular zinc ion homeostasis	0	1	0	0.861732
GO:0006883	homeostatic process	cellular sodium ion homeostasis	0	1	0	0.949107
GO:0006884	homeostatic process	cell volume homeostasis	0	1	0	0.962884
GO:0006885	homeostatic process	regulation of pH	0	1	0	1
GO:0006886	biological_process	intracellular protein transport	0	1	0	0.98659
GO:0006887	vesicle-mediated transport	exocytosis	0	1	0	0.981739
GO:0006888	transport	ER to Golgi vesicle-mediated transport	0	1	0	0.958639
GO:0006890	vesicle-mediated transport	retrograde vesicle-mediated transport Golgi to ER	0	1	0	0.985148
GO:0006891	vesicle-mediated transport	intra-Golgi vesicle-mediated transport	0	1	0	0.861732
GO:0006892	vesicle-mediated transport	post-Golgi vesicle-mediated transport	0	1	0	0.983769
GO:0006893	vesicle-mediated transport	Golgi to plasma membrane transport	0	1	0	0.993697
GO:0006895	vesicle-mediated transport	Golgi to endosome transport	0	1	0	0.993697
GO:0006897	biological_process	endocytosis	0	1	0	0.979289
GO:0006898	biological_process	receptor-mediated endocytosis	0	1	0	0.988691
GO:0006900	vesicle-mediated transport	membrane budding	0	1	0	0.989999
GO:0006901	vesicle-mediated transport	vesicle coating	0	1	0	0.986695
GO:0006903	vesicle-mediated transport	vesicle targeting	0	1	0	0.989999
GO:0006904	vesicle-mediated transport	vesicle docking involved in exocytosis	0	1	0	0.889179
GO:0006906	vesicle-mediated transport	vesicle fusion	0	1	0	0.980125
GO:0006907	biological_process	pinocytosis	0	1	0	0.993697
GO:0006909	biological_process	phagocytosis	0	1	0	0.929609
GO:0006910	biological_process	phagocytosis recognition	0	1	0	0.949107
GO:0006911	biological_process	phagocytosis engulfment	0	1	0	0.991061
GO:0006913	transport	nucleocytoplasmic transport	0	1	0	0.988628
GO:0006914	catabolic process	autophagy	0	1	0	0.995702
GO:0006915	cell death	apoptosis	1.08777	1	2.35684	0.534746
GO:0006916	anti-apoptosis	anti-apoptosis	0	1	4.41317	0.58111
GO:0006917	cell death	induction of apoptosis	1.96181	1	0	0.995909
GO:0006919	cell death	activation of caspase activity	0	1	0	0.910063
GO:0006921	cell death	cellular component disassembly involved in apoptosis	0	1	0	0.951415
GO:0006924	immune system process	activation-induced cell death of T cells	0	1	0	0.949107
GO:0006926	cell death	virus-infected cell apoptosis	0	1	0	0.98862
GO:0006928	biological_process	cellular component movement	0	1	0	0.997778
GO:0006929	cell motility	substrate-dependent cell migration	0	1	0	0.998881
GO:0006935	biological_process	chemotaxis	0	1	0	0.935545
GO:0006936	biological_process	muscle contraction	0	1	0	0.97564
GO:0006937	biological_process	regulation of muscle contraction	0	1	0	0.970712
GO:0006939	biological_process	smooth muscle contraction	0	1	0	0.974046
GO:0006940	biological_process	regulation of smooth muscle contraction	0	1	0	0.997044
GO:0006941	biological_process	striated muscle contraction	0	1	0	0.910063
GO:0006942	biological_process	regulation of striated muscle contraction	0	1	0	0.889179
GO:0006944	biological_process	cellular membrane fusion	0	1	0	0.976864
GO:0006949	biological_process	syncytium formation	0	1	0	0.962884
GO:0006950	biological_process	response to stress	2.63889	0.191489	2.8588	0.264912
GO:0006952	response to stress	defense response	2.15875	1	0	0.960706
GO:0006953	response to stress	acute-phase response	0	1	0	0.983769
GO:0006954	response to stress	inflammatory response	0	1	0	0.975641
GO:0006955	immune system process	immune response	3.34133	0.772878	0	0.981849
GO:0006956	immune system process	complement activation	17.4724	0.758824	0	0.920856
GO:0006957	immune system process	complement activation alternative pathway	0	1	0	0.949107
GO:0006958	immune system process	complement activation classical pathway	31.062	0.67039	0	0.986695
GO:0006959	immune system process	humoral immune response	10.7522	0.902911	0	0.935479
GO:0006968	response to stress	cellular defense response	0	1	0	0.98862
GO:0006970	response to stress	response to osmotic stress	0	1	0	0.976864
GO:0006972	response to stress	hyperosmotic response	0	1	0	0.989999
GO:0006974	response to stress	response to DNA damage stimulus	0	1	0	0.92844
GO:0006977	response to stress	DNA damage response signal transduction by p53 class mediator resulting in cell cycle arrest	0	1	0	0.993697
GO:0006978	response to stress	DNA damage response signal transduction by p53 class mediator resulting in transcription of p21 class mediator	0	1	0	0.949107
GO:0006979	response to stress	response to oxidative stress	5.1295	0.770039	7.40928	0.354639
GO:0006983	signal transduction	ER overload response	0	1	0	0.958345
GO:0006984	signal transduction	ER-nucleus signaling pathway	0	1	0	0.958639
GO:0006986	response to stress	response to unfolded protein	0	1	0	0.906119
GO:0006996	biological_process	organelle organization	0	1	0.690856	0.753661
GO:0006997	biological_process	nucleus organization	0	1	0	0.982783
GO:0006998	biological_process	nuclear envelope organization	0	1	0	0.958345
GO:0007000	biological_process	nucleolus organization	0	1	0	0.98862
GO:0007004	nucleotidyltransferase activity	telomere maintenance via telomerase	0	1	0	0.861732
GO:0007005	biological_process	mitochondrion organization	0	1	0	0.999694
GO:0007006	mitochondrion organization	mitochondrial membrane organization	0	1	0	0.982783
GO:0007007	mitochondrion organization	inner mitochondrial membrane organization	0	1	0	0.861732
GO:0007009	biological_process	plasma membrane organization	0	1	0	0.917363
GO:0007010	biological_process	cytoskeleton organization	0	1	0	0.98182
GO:0007015	cytoskeleton organization	actin filament organization	0	1	0	0.999641
GO:0007017	biological_process	microtubule-based process	0	1	0	0.997267
GO:0007018	biological_process	microtubule-based movement	0	1	0	0.875615
GO:0007019	cytoskeleton organization	microtubule depolymerization	0	1	0	0.917363
GO:0007020	cytoskeleton organization	microtubule nucleation	0	1	0	0.98862
GO:0007026	cytoskeleton organization	negative regulation of microtubule depolymerization	0	1	0	0.889179
GO:0007029	biological_process	endoplasmic reticulum organization	0	1	0	0.958345
GO:0007030	biological_process	Golgi organization	0	1	0	0.917363
GO:0007031	biological_process	peroxisome organization	0	1	0	0.997855
GO:0007032	biological_process	endosome organization	0	1	0	0.997855
GO:0007033	biological_process	vacuole organization	0	1	0	1
GO:0007034	transport	vacuolar transport	0	1	0	0.917363
GO:0007040	biological_process	lysosome organization	0	1	0	0.917363
GO:0007041	vacuolar transport	lysosomal transport	0	1	0	0.889179
GO:0007043	cellular component assembly	cell-cell junction assembly	0	1	0	0.986695
GO:0007044	cellular component assembly	cell-substrate junction assembly	0	1	0	0.871413
GO:0007049	biological_process	cell cycle	0.780887	1	2.2559	0.586768
GO:0007050	cell cycle	cell cycle arrest	0	1	0	0.975206
GO:0007051	cytoskeleton organization	spindle organization	0	1	0	0.871413
GO:0007052	cell cycle	mitotic spindle organization	0	1	0	0.962884
GO:0007059	biological_process	chromosome segregation	0	1	0	0.996199
GO:0007062	chromosome segregation	sister chromatid cohesion	0	1	0	0.997855
GO:0007067	biological_process	mitosis	0	1	0	0.994959
GO:0007076	mitosis	mitotic chromosome condensation	0	1	0	0.958345
GO:0007080	mitosis	mitotic metaphase plate congression	0	1	0	0.949107
GO:0007088	mitosis	regulation of mitosis	0	1	0	0.967017
GO:0007090	cell cycle	regulation of S phase of mitotic cell cycle	32.8891	0.676757	47.5065	0.323487
GO:0007091	mitosis	mitotic metaphase anaphase transition	0	1	0	0.889179
GO:0007093	cell cycle	mitotic cell cycle checkpoint	0	1	0	0.906119
GO:0007094	cell cycle	mitotic cell cycle spindle assembly checkpoint	0	1	0	0.966623
GO:0007096	cell cycle	regulation of exit from mitosis	0	1	0	0.949107
GO:0007097	biological_process	nuclear migration	0	1	0	0.993697
GO:0007098	cell cycle	centrosome cycle	0	1	0	0.917363
GO:0007099	cell cycle	centriole replication	0	1	0	0.949107
GO:0007126	cell cycle	meiosis	0	1	0	0.997707
GO:0007127	cell cycle	meiosis I	0	1	0	0.958639
GO:0007128	cell cycle	meiotic prophase I	0	1	0	0.962884
GO:0007129	cell cycle	synapsis	0	1	0	0.984831
GO:0007130	cell cycle	synaptonemal complex assembly	0	1	0	0.949107
GO:0007131	cell cycle	reciprocal meiotic recombination	0	1	0	0.861732
GO:0007140	cell cycle	male meiosis	0	1	0	0.980125
GO:0007141	cell cycle	male meiosis I	0	1	0	0.861732
GO:0007143	cell cycle	female meiosis	0	1	0	0.962884
GO:0007154	biological_process	cell communication	0.424537	1	1.83966	0.588485
GO:0007155	biological_process	cell adhesion	0	1	0	0.93508
GO:0007156	cell adhesion	homophilic cell adhesion	0	1	0	0.980103
GO:0007157	cell adhesion	heterophilic cell-cell adhesion	0	1	0	0.986695
GO:0007159	cell adhesion	leukocyte cell-cell adhesion	0	1	0	0.823356
GO:0007160	cell adhesion	cell-matrix adhesion	0	1	0	0.975756
GO:0007162	cell adhesion	negative regulation of cell adhesion	0	1	0	0.975265
GO:0007163	biological_process	establishment or maintenance of cell polarity	0	1	0	0.976864
GO:0007164	anatomical structure development	establishment of tissue polarity	0	1	0	0.989999
GO:0007165	biological_process	signal transduction	0.337834	1	0.487983	0.766971
GO:0007166	signal transduction	cell surface receptor linked signaling pathway	0.476248	1	0.343957	0.773298
GO:0007167	signal transduction	enzyme linked receptor protein signaling pathway	0	1	0	0.929066
GO:0007168	signal transduction	receptor guanylyl cyclase signaling pathway	0	1	0	0.993697
GO:0007169	signal transduction	transmembrane receptor protein tyrosine kinase signaling pathway	0	1	0	0.93558
GO:0007171	signal transduction	activation of transmembrane receptor protein tyrosine kinase activity	0	1	0	0.98862
GO:0007172	signal transduction	signal complex assembly	0	1	0	0.889179
GO:0007173	signal transduction	epidermal growth factor receptor signaling pathway	0	1	0	0.983769
GO:0007176	signal transduction	regulation of epidermal growth factor receptor activity	0	1	0	0.984831
GO:0007178	signal transduction	transmembrane receptor protein serine threonine kinase signaling pathway	0	1	0	0.999653
GO:0007179	signal transduction	transforming growth factor beta receptor signaling pathway	0	1	0	0.911852
GO:0007183	signal transduction	SMAD protein complex assembly	0	1	0	0.966623
GO:0007184	signal transduction	SMAD protein import into nucleus	0	1	0	0.962884
GO:0007186	signal transduction	G-protein coupled receptor protein signaling pathway	0	1	0.535551	0.765528
GO:0007187	signal transduction	G-protein signaling coupled to cyclic nucleotide second messenger	0	1	0	0.999523
GO:0007188	signal transduction	G-protein signaling coupled to cAMP nucleotide second messenger	0	1	0	0.976574
GO:0007189	signal transduction	activation of adenylate cyclase activity by G-protein signaling pathway	0	1	0	0.995702
GO:0007190	biological_process	activation of adenylate cyclase activity	0	1	0	0.999706
GO:0007191	signal transduction	activation of adenylate cyclase activity by dopamine receptor signaling pathway	0	1	0	0.949107
GO:0007193	signal transduction	inhibition of adenylate cyclase activity by G-protein signaling pathway	0	1	0	0.975516
GO:0007194	biological_process	negative regulation of adenylate cyclase activity	0	1	0	0.995262
GO:0007195	signal transduction	inhibition of adenylate cyclase activity by dopamine receptor signaling pathway	0	1	0	0.98862
GO:0007196	signal transduction	inhibition of adenylate cyclase activity by metabotropic glutamate receptor signaling pathway	0	1	0	0.993697
GO:0007200	signal transduction	activation of phospholipase C activity by G-protein coupled receptor protein signaling pathway coupled to IP3 second messenger	0	1	0	0.975516
GO:0007202	biological_process	activation of phospholipase C activity	0	1	0	0.979511
GO:0007204	homeostatic process	elevation of cytosolic calcium ion concentration	0	1	0	0.935258
GO:0007205	signal transduction	activation of protein kinase C activity by G-protein coupled receptor protein signaling pathway	0	1	0	0.899441
GO:0007210	signal transduction	serotonin receptor signaling pathway	0	1	0	0.949107
GO:0007212	signal transduction	dopamine receptor signaling pathway	0	1	0	0.917363
GO:0007213	signal transduction	muscarinic acetylcholine receptor signaling pathway	0	1	0	0.949107
GO:0007214	signal transduction	gamma-aminobutyric acid signaling pathway	0	1	0	0.989999
GO:0007215	signal transduction	glutamate signaling pathway	0	1	0	0.926822
GO:0007216	signal transduction	metabotropic glutamate receptor signaling pathway	0	1	0	0.861732
GO:0007217	signal transduction	tachykinin receptor signaling pathway	0	1	0	0.98862
GO:0007218	signal transduction	neuropeptide signaling pathway	0	1	0	0.996261
GO:0007219	signal transduction	Notch signaling pathway	0	1	0	0.910063
GO:0007223	signal transduction	Wnt receptor signaling pathway calcium modulating pathway	0	1	0	0.802237
GO:0007224	signal transduction	smoothened signaling pathway	0	1	0	0.996261
GO:0007229	signal transduction	integrin-mediated signaling pathway	0	1	0	0.892012
GO:0007243	signal transduction	intracellular protein kinase cascade	1.03158	1	0	0.975479
GO:0007249	signal transduction	I-kappaB kinase NF-kappaB cascade	0	1	0	0.991562
GO:0007250	signal transduction	activation of NF-kappaB-inducing kinase activity	0	1	0	0.958345
GO:0007252	signal transduction	I-kappaB phosphorylation	0	1	0	0.966623
GO:0007254	signal transduction	JNK cascade	0	1	0	0.994613
GO:0007256	signal transduction	activation of JNKK activity	0	1	0	0.966623
GO:0007257	signal transduction	activation of JUN kinase activity	0	1	0	0.986695
GO:0007259	signal transduction	JAK-STAT cascade	10.7522	0.902911	0	0.935479
GO:0007260	signal transduction	tyrosine phosphorylation of STAT protein	0	1	0	0.972485
GO:0007263	signal transduction	nitric oxide mediated signal transduction	0	1	0	0.998881
GO:0007264	signal transduction	small GTPase mediated signal transduction	0	1	0	0.98182
GO:0007265	signal transduction	Ras protein signal transduction	0	1	0	0.958244
GO:0007266	signal transduction	Rho protein signal transduction	0	1	0	0.862255
GO:0007267	biological_process	cell-cell signaling	0	1	1.41686	0.694916
GO:0007268	biological_process	synaptic transmission	0	1	0	0.990341
GO:0007269	biological_process	neurotransmitter secretion	0	1	0	0.997791
GO:0007270	biological_process	nerve-nerve synaptic transmission	0	1	0	0.892734
GO:0007271	biological_process	synaptic transmission cholinergic	0	1	0	0.997855
GO:0007272	biological_process	ensheathment of neurons	0	1	0	0.862817
GO:0007274	biological_process	neuromuscular synaptic transmission	0	1	0	0.986695
GO:0007275	biological_process	multicellular organismal development	1.03617	1	1.79602	0.510462
GO:0007276	reproduction	gamete generation	0	1	2.31407	0.642598
GO:0007281	reproduction	germ cell development	0	1	0	0.92814
GO:0007283	reproduction	spermatogenesis	0	1	3.02476	0.608132
GO:0007286	reproduction	spermatid development	0	1	0	0.979666
GO:0007289	reproduction	spermatid nucleus differentiation	0	1	0	0.966623
GO:0007292	reproduction	female gamete generation	0	1	0	0.994978
GO:0007320	reproduction	insemination	0	1	0	0.962884
GO:0007338	reproduction	single fertilization	0	1	0	0.995702
GO:0007339	reproduction	binding of sperm to zona pellucida	0	1	0	0.997855
GO:0007340	reproduction	acrosome reaction	0	1	0	0.980209
GO:0007341	reproduction	penetration of zona pellucida	0	1	0	0.993697
GO:0007342	reproduction	fusion of sperm to egg plasma membrane	0	1	0	0.949107
GO:0007346	cell cycle	regulation of mitotic cell cycle	3.88275	1	5.60841	0.557018
GO:0007350	embryo development	blastoderm segmentation	0	1	73.4192	0.282873
GO:0007351	embryo development	tripartite regional subdivision	0	1	89.7346	0.254267
GO:0007368	biological_process	determination of left right symmetry	0	1	14.6838	0.463691
GO:0007369	embryo development	gastrulation	0	1	0	0.929489
GO:0007379	biological_process	segment specification	0	1	0	0.998881
GO:0007389	biological_process	pattern specification process	0	1	2.76579	0.622077
GO:0007398	anatomical structure development	ectoderm development	0	1	0	0.861732
GO:0007399	biological_process	nervous system development	0.957389	1	1.3829	0.667129
GO:0007405	biological_process	neuroblast proliferation	0	1	0	0.975516
GO:0007406	biological_process	negative regulation of neuroblast proliferation	0	1	0	0.949107
GO:0007409	biological_process	axonogenesis	0	1	0	0.997336
GO:0007411	biological_process	axon guidance	0	1	0	0.999738
GO:0007413	biological_process	axonal fasciculation	0	1	0	0.998881
GO:0007416	biological_process	synapse assembly	0	1	0	0.975371
GO:0007417	biological_process	central nervous system development	1.04703	1	3.02476	0.549079
GO:0007420	biological_process	brain development	1.35708	1	3.92044	0.498363
GO:0007422	biological_process	peripheral nervous system development	0	1	0	0.981957
GO:0007423	biological_process	sensory organ development	1.84526	1	5.33077	0.428248
GO:0007431	biological_process	salivary gland development	0	1	0	0.974563
GO:0007435	biological_process	salivary gland morphogenesis	0	1	0	0.978393
GO:0007440	biological_process	foregut morphogenesis	0	1	0	0.998881
GO:0007442	biological_process	hindgut morphogenesis	0	1	0	0.949107
GO:0007492	anatomical structure development	endoderm development	0	1	0	0.994445
GO:0007494	biological_process	midgut development	0	1	0	0.984831
GO:0007498	anatomical structure development	mesoderm development	0	1	13.4602	0.469735
GO:0007507	biological_process	heart development	0	1	2.91556	0.610708
GO:0007509	anatomical structure development	mesoderm migration involved in gastrulation	0	1	0	0.98862
GO:0007512	biological_process	adult heart development	0	1	0	0.980209
GO:0007517	biological_process	muscle organ development	0	1	3.77388	0.593781
GO:0007519	biological_process	skeletal muscle tissue development	0	1	6.61976	0.547796
GO:0007520	biological_process	myoblast fusion	0	1	0	0.958345
GO:0007528	biological_process	neuromuscular junction development	0	1	0	0.951415
GO:0007530	reproduction	sex determination	0	1	0	0.984831
GO:0007548	reproduction	sex differentiation	2.80963	1	4.05835	0.588047
GO:0007565	reproduction	female pregnancy	0	1	0	0.90151
GO:0007566	biological_process	embryo implantation	0	1	0	0.994445
GO:0007567	reproduction	parturition	50.8287	0.534865	73.4192	0.282873
GO:0007568	biological_process	aging	0	1	3.86417	0.590681
GO:0007569	aging	cell aging	0	1	17.5568	0.431858
GO:0007584	biological_process	response to nutrient	6.14412	0.343119	5.91657	0.399281
GO:0007585	biological_process	respiratory gaseous exchange	0	1	0	0.975371
GO:0007586	biological_process	digestion	0	1	0	0.988691
GO:0007588	biological_process	excretion	0	1	0	0.958639
GO:0007589	transport	body fluid secretion	0	1	0	0.996199
GO:0007595	biological_process	lactation	0	1	0	0.995262
GO:0007596	response to stress	blood coagulation	0	1	0	0.928475
GO:0007598	response to stress	blood coagulation extrinsic pathway	0	1	0	0.993697
GO:0007599	biological_process	hemostasis	0	1	0	0.999681
GO:0007600	neurological system process	sensory perception	0	1	1.21354	0.69156
GO:0007601	neurological system process	visual perception	0	1	0	0.975348
GO:0007602	signal transduction	phototransduction	0	1	0	0.980125
GO:0007603	signal transduction	phototransduction visible light	0	1	0	0.993697
GO:0007605	neurological system process	sensory perception of sound	0	1	0	0.976863
GO:0007606	neurological system process	sensory perception of chemical stimulus	0	1	1.48322	0.658334
GO:0007608	neurological system process	sensory perception of smell	0	1	1.5606	0.64651
GO:0007610	biological_process	behavior	1.30634	1	0	0.986031
GO:0007611	biological_process	learning or memory	3.82956	1	0	0.932431
GO:0007612	biological_process	learning	0	1	0	0.996199
GO:0007613	biological_process	memory	0	1	0	0.933988
GO:0007614	biological_process	short-term memory	0	1	0	0.98862
GO:0007616	biological_process	long-term memory	0	1	0	0.889179
GO:0007617	reproduction	mating behavior	0	1	0	0.985148
GO:0007618	reproduction	mating	0	1	0	0.958639
GO:0007620	reproduction	copulation	0	1	0	0.802237
GO:0007622	biological_process	rhythmic behavior	0	1	0	0.926822
GO:0007623	biological_process	circadian rhythm	0	1	0	0.911852
GO:0007625	biological_process	grooming behavior	0	1	0	0.958345
GO:0007626	biological_process	locomotory behavior	0	1	0	0.983664
GO:0007628	biological_process	adult walking behavior	0	1	0	0.951415
GO:0007631	biological_process	feeding behavior	0	1	0	0.999523
GO:0007632	biological_process	visual behavior	0	1	0	0.958639
GO:0007635	biological_process	chemosensory behavior	0	1	0	0.993697
GO:0007638	biological_process	mechanosensory behavior	0	1	0	0.993697
GO:0008009	molecular_function	chemokine activity	0	1	0	0.958639
GO:0008013	molecular_function	beta-catenin binding	0	1	0	0.986069
GO:0008015	circulatory system process	blood circulation	2.27283	1	0	0.974679
GO:0008016	biological_process	regulation of heart contraction	0	1	0	0.892734
GO:0008017	cytoskeletal protein binding	microtubule binding	0	1	0	0.983876
GO:0008021	cytoplasmic membrane-bounded vesicle	synaptic vesicle	0	1	0	0.988859
GO:0008022	molecular_function	protein C-terminus binding	0	1	0	0.878412
GO:0008023	protein complex	transcription elongation factor complex	0	1	57.6865	0.294326
GO:0008026	ATPase activity	ATP-dependent helicase activity	0	1	0	0.983719
GO:0008028	transport	monocarboxylic acid transmembrane transporter activity	0	1	0	0.889179
GO:0008033	tRNA metabolic process	tRNA processing	0	1	0	0.922806
GO:0008035	molecular_function	high-density lipoprotein binding	0	1	0	0.993697
GO:0008037	biological_process	cell recognition	0	1	0	0.910063
GO:0008038	biological_process	neuron recognition	0	1	0	0.917363
GO:0008045	biological_process	motor axon guidance	0	1	0	0.984831
GO:0008046	biological_process	axon guidance receptor activity	0	1	0	0.949107
GO:0008047	biological_process	enzyme activator activity	0	1	3.68772	0.596858
GO:0008060	GTPase activity	ARF GTPase activator activity	0	1	0	0.989999
GO:0008064	cytoskeleton organization	regulation of actin polymerization or depolymerization	0	1	0	0.999475
GO:0008066	signal transducer activity	glutamate receptor activity	0	1	0	0.899441
GO:0008076	cellular_component	voltage-gated potassium channel complex	0	1	0	0.974046
GO:0008078	anatomical structure development	mesodermal cell migration	0	1	0	0.98862
GO:0008080	transferase activity, transferring acyl groups	N-acetyltransferase activity	0	1	0	0.986069
GO:0008081	biological_process	phosphoric diester hydrolase activity	0	1	11.2168	0.501029
GO:0008083	molecular_function	growth factor activity	0	1	0	0.982642
GO:0008088	biological_process	axon cargo transport	0	1	0	0.991061
GO:0008090	biological_process	retrograde axon cargo transport	0	1	0	0.993697
GO:0008092	molecular_function	cytoskeletal protein binding	0	1	0	0.936206
GO:0008093	cytoskeletal protein binding	cytoskeletal adaptor activity	0	1	0	0.991061
GO:0008094	ATPase activity	DNA-dependent ATPase activity	0	1	0	0.995702
GO:0008104	biological_process	protein localization	0.642661	1	0	0.97572
GO:0008105	biological_process	asymmetric protein localization	0	1	0	0.980209
GO:0008113	oxidoreductase activity	peptide-methionine-(S)-S-oxide reductase activity	0	1	0	0.98862
GO:0008121	transport	ubiquinol-cytochrome-c reductase activity	0	1	0	0.98862
GO:0008131	oxidoreductase activity	primary amine oxidase activity	0	1	0	0.966623
GO:0008134	molecular_function	transcription factor binding	0	1	0	0.935946
GO:0008135	translation	translation factor activity nucleic acid binding	0	1	0	0.983876
GO:0008137	oxidoreductase activity	NADH dehydrogenase (ubiquinone) activity	0	1	0	0.989999
GO:0008138	phosphatase activity	protein tyrosine serine threonine phosphatase activity	0	1	0	0.958639
GO:0008143	mRNA binding	poly(A) RNA binding	0	1	0	0.993697
GO:0008144	molecular_function	drug binding	0	1	0	0.997791
GO:0008146	biological_process	sulfotransferase activity	0	1	0	0.979511
GO:0008150	biological process	biological process	1.11991	1	1.21324	0.360748
GO:0008152	biological_process	metabolic process	1.41401	0.7086	1.68202	0.151123
GO:0008154	cytoskeleton organization	actin polymerization or depolymerization	0	1	0	0.974046
GO:0008156	DNA metabolic process	negative regulation of DNA replication	0	1	0	0.926822
GO:0008158	signal transducer activity	hedgehog receptor activity	0	1	0	0.98862
GO:0008168	biological_process	methyltransferase activity	0	1	0	0.983664
GO:0008170	methyltransferase activity	N-methyltransferase activity	0	1	0	0.995262
GO:0008171	methyltransferase activity	O-methyltransferase activity	0	1	0	0.998881
GO:0008172	methyltransferase activity	S-methyltransferase activity	0	1	0	0.949107
GO:0008173	biological_process	RNA methyltransferase activity	0	1	0	0.984831
GO:0008179	enzyme binding	adenylate cyclase binding	0	1	0	0.993697
GO:0008180	protein complex	signalosome	0	1	0	0.966623
GO:0008187	RNA binding	poly-pyrimidine tract binding	0	1	0	0.993697
GO:0008188	signal transduction	neuropeptide receptor activity	0	1	0	0.981957
GO:0008191	peptidase activity	metalloendopeptidase inhibitor activity	0	1	0	0.993697
GO:0008194	transferase activity, transferring glycosyl groups	UDP-glycosyltransferase activity	7.65911	1	0	0.929489
GO:0008195	phosphatase activity	phosphatidate phosphatase activity	0	1	0	0.98862
GO:0008198	ion binding	ferrous iron binding	0	1	0	0.980209
GO:0008199	ion binding	ferric iron binding	0	1	0	0.989999
GO:0008200	transport	ion channel inhibitor activity	0	1	0	0.998881
GO:0008201	molecular_function	heparin binding	0	1	0	0.911489
GO:0008202	lipid metabolic process	steroid metabolic process	5.56334	0.743221	4.01797	0.584998
GO:0008203	small molecule metabolic process	cholesterol metabolic process	0	1	0	0.976574
GO:0008206	lipid metabolic process	bile acid metabolic process	0	1	0	0.889179
GO:0008207	lipid metabolic process	C21-steroid hormone metabolic process	22.3646	0.716561	0	0.951415
GO:0008209	lipid metabolic process	androgen metabolic process	0	1	0	0.980125
GO:0008210	lipid metabolic process	estrogen metabolic process	0	1	0	0.985148
GO:0008211	lipid metabolic process	glucocorticoid metabolic process	37.2744	0.627279	0	0.984831
GO:0008212	lipid metabolic process	mineralocorticoid metabolic process	0	1	0	0.98862
GO:0008213	cellular protein modification process	protein alkylation	0	1	0	0.922806
GO:0008214	cellular protein modification process	protein dealkylation	0	1	0	0.861732
GO:0008217	circulatory system process	regulation of blood pressure	0	1	0	0.995914
GO:0008219	biological_process	cell death	1.03348	1	2.23922	0.545908
GO:0008227	signal transduction	G-protein coupled amine receptor activity	0	1	0	1
GO:0008233	biological_process	peptidase activity	1.05493	1	1.5238	0.687211
GO:0008234	peptidase activity	cysteine-type peptidase activity	0	1	0	0.861978
GO:0008235	peptidase activity	metalloexopeptidase activity	0	1	0	0.920856
GO:0008236	biological_process	serine-type peptidase activity	3.45133	1	4.98525	0.572136
GO:0008237	peptidase activity	metallopeptidase activity	0	1	0	0.98374
GO:0008238	peptidase activity	exopeptidase activity	0	1	0	0.929489
GO:0008239	peptidase activity	dipeptidyl-peptidase activity	0	1	0	0.949107
GO:0008241	peptidase activity	peptidyl-dipeptidase activity	0	1	0	0.98862
GO:0008242	peptidase activity	omega peptidase activity	0	1	0	0.949107
GO:0008250	cell	oligosaccharyltransferase complex	0	1	0	0.949107
GO:0008252	phosphatase activity	nucleotidase activity	0	1	0	0.949107
GO:0008253	phosphatase activity	5'-nucleotidase activity	0	1	0	0.993697
GO:0008266	RNA binding	poly(U) RNA binding	0	1	0	0.98862
GO:0008270	ion binding	zinc ion binding	0.831398	1	1.20091	0.691789
GO:0008271	transport	secondary active sulfate transmembrane transporter activity	0	1	0	0.958345
GO:0008272	transport	sulfate transport	0	1	0	0.985148
GO:0008276	cellular protein modification process	protein methyltransferase activity	0	1	0	0.997044
GO:0008277	signal transduction	regulation of G-protein coupled receptor protein signaling pathway	0	1	0	0.892012
GO:0008283	biological_process	cell proliferation	1.11046	1	1.60399	0.642538
GO:0008284	cell proliferation	positive regulation of cell proliferation	1.18206	1	1.70742	0.67378
GO:0008285	cell proliferation	negative regulation of cell proliferation	0	1	0	0.982815
GO:0008286	signal transduction	insulin receptor signaling pathway	0	1	0	0.935479
GO:0008287	protein complex	protein serine threonine phosphatase complex	0	1	0	0.958639
GO:0008289	molecular_function	lipid binding	4.80615	0.560093	4.62814	0.464028
GO:0008290	cytoskeleton	F-actin capping protein complex	0	1	0	0.949107
GO:0008294	biological_process	calcium- and calmodulin-responsive adenylate cyclase activity	0	1	0	0.993697
GO:0008299	lipid metabolic process	isoprenoid biosynthetic process	24.3094	0.699048	35.1135	0.359658
GO:0008301	DNA binding	DNA bending activity	0	1	0	0.993697
GO:0008305	cellular_component	integrin complex	0	1	0	0.972485
GO:0008306	biological_process	associative learning	0	1	0	0.922806
GO:0008307	structural molecule activity	structural constituent of muscle	0	1	0	0.985148
GO:0008308	transport	voltage-gated anion channel activity	0	1	0	0.986695
GO:0008318	transferase activity, transferring alkyl or aryl (other than methyl) groups	protein prenyltransferase activity	0	1	0	0.958345
GO:0008320	protein transporter activity	protein transmembrane transporter activity	0	1	0	0.962884
GO:0008324	transport	cation transmembrane transporter activity	0	1	0	0.986597
GO:0008328	cellular_component	ionotropic glutamate receptor complex	0	1	0	0.997855
GO:0008329	immune system process	pattern recognition receptor activity	0	1	0	0.958345
GO:0008333	vacuolar transport	endosome to lysosome transport	0	1	0	0.861732
GO:0008334	biological_process	histone mRNA metabolic process	0	1	0	0.991061
GO:0008340	biological_process	determination of adult lifespan	0	1	0	0.958345
GO:0008343	biological_process	adult feeding behavior	0	1	0	0.966623
GO:0008344	biological_process	adult locomotory behavior	0	1	0	0.994978
GO:0008347	biological_process	glial cell migration	0	1	0	0.966623
GO:0008353	cellular protein modification process	RNA polymerase II carboxy-terminal domain kinase activity	0	1	0	0.861732
GO:0008354	reproduction	germ cell migration	0	1	0	0.998881
GO:0008360	cell morphogenesis	regulation of cell shape	0	1	0	0.997044
GO:0008361	biological_process	regulation of cell size	0	1	2.95828	0.609564
GO:0008366	biological_process	axon ensheathment	0	1	0	0.862817
GO:0008373	transferase activity, transferring glycosyl groups	sialyltransferase activity	0	1	0	0.997855
GO:0008374	transferase activity, transferring acyl groups	O-acyltransferase activity	0	1	0	0.871413
GO:0008375	transferase activity, transferring glycosyl groups	acetylglucosaminyltransferase activity	0	1	0	0.926822
GO:0008376	transferase activity, transferring glycosyl groups	acetylgalactosaminyltransferase activity	0	1	0	0.985148
GO:0008378	transferase activity, transferring glycosyl groups	galactosyltransferase activity	0	1	0	0.899441
GO:0008380	biological_process	RNA splicing	0	1	0	0.999653
GO:0008385	protein complex	IkappaB kinase complex	0	1	0	0.949107
GO:0008391	oxidoreductase activity	arachidonic acid monooxygenase activity	0	1	0	0.966623
GO:0008395	oxidoreductase activity	steroid hydroxylase activity	26.6245	0.717692	76.9153	0.033188
GO:0008406	biological_process	gonad development	3.65435	1	0	0.878412
GO:0008408	nuclease activity	3'-5' exonuclease activity	0	1	0	0.889179
GO:0008409	nuclease activity	5'-3' exonuclease activity	0	1	0	0.966623
GO:0008415	acyltransferase activity	acyltransferase activity	3.72744	1	5.38407	0.560702
GO:0008417	carbohydrate metabolic process	fucosyltransferase activity	0	1	0	0.861732
GO:0008430	molecular_function	selenium binding	0	1	0	0.993697
GO:0008440	kinase activity	inositol trisphosphate 3-kinase activity	0	1	0	0.993697
GO:0008443	biological_process	phosphofructokinase activity	0	1	0	0.949107
GO:0008467	biological_process	[heparan sulfate]-glucosamine 3-sulfotransferase 1 activity	0	1	0	0.98862
GO:0008483	biological_process	transaminase activity	0	1	0	0.889179
GO:0008484	biological_process	sulfuric ester hydrolase activity	0	1	0	0.980209
GO:0008499	transferase activity, transferring glycosyl groups	UDP-galactose:beta-N-acetylglucosamine beta-1 3-galactosyltransferase activity	0	1	0	0.98862
GO:0008504	transport	monoamine transmembrane transporter activity	0	1	0	0.993697
GO:0008508	transport	bile acid:sodium symporter activity	0	1	0	0.949107
GO:0008509	transport	anion transmembrane transporter activity	0	1	0	0.997139
GO:0008514	transport	organic anion transmembrane transporter activity	0	1	0	0.962884
GO:0008527	neurological system process	taste receptor activity	0	1	0	0.985148
GO:0008528	signal transducer activity	peptide receptor activity G-protein coupled	0	1	0	0.960762
GO:0008542	biological_process	visual learning	0	1	0	0.871413
GO:0008543	signal transduction	fibroblast growth factor receptor signaling pathway	0	1	0	0.967017
GO:0008544	biological_process	epidermis development	0	1	0	0.975206
GO:0008553	transport	hydrogen-exporting ATPase activity phosphorylative mechanism	0	1	0	0.958345
GO:0008556	transport	potassium-transporting ATPase activity	0	1	0	0.980209
GO:0008565	biological_process	protein transporter activity	0	1	0	0.970712
GO:0008584	biological_process	male gonad development	0	1	0	0.996199
GO:0008585	biological_process	female gonad development	6.07734	1	0	0.996741
GO:0008589	signal transduction	regulation of smoothened signaling pathway	0	1	0	0.982783
GO:0008593	signal transduction	regulation of Notch signaling pathway	0	1	0	0.985148
GO:0008595	embryo development	anterior posterior axis specification embryo	0	1	89.7346	0.254267
GO:0008601	phosphatase activity	protein phosphatase type 2A regulator activity	0	1	0	0.861732
GO:0008603	cellular protein modification process	cAMP-dependent protein kinase regulator activity	0	1	0	0.984831
GO:0008608	chromosome segregation	attachment of spindle microtubules to kinetochore	0	1	0	0.949107
GO:0008610	lipid metabolic process	lipid biosynthetic process	1.68408	1	4.86513	0.456665
GO:0008624	induction of apoptosis by extracellular signals	induction of apoptosis by extracellular signals	0	1	0	0.997791
GO:0008625	signal transduction	induction of apoptosis via death domain receptors	0	1	0	0.993697
GO:0008629	induction of apoptosis by intracellular signals	induction of apoptosis by intracellular signals	0	1	0	1
GO:0008630	response to stress	DNA damage response signal transduction resulting in induction of apoptosis	0	1	0	0.972485
GO:0008631	response to stress	induction of apoptosis by oxidative stress	0	1	0	0.949107
GO:0008633	activation of pro-apoptotic gene products	activation of pro-apoptotic gene products	0	1	0	0.980125
GO:0008634	negative regulation of survival gene product expression	negative regulation of survival gene product expression	0	1	0	0.993697
GO:0008635	cell death	activation of caspase activity by cytochrome c	0	1	0	0.993697
GO:0008637	cell death	apoptotic mitochondrial changes	0	1	0	0.981957
GO:0008641	biological_process	small protein activating enzyme activity	0	1	0	0.958345
GO:0008643	transport	carbohydrate transport	0	1	0	0.997707
GO:0008645	transport	hexose transport	0	1	0	0.875991
GO:0008649	ribosome biogenesis	rRNA methyltransferase activity	0	1	0	0.993697
GO:0008652	cellular amino acid metabolic process	cellular amino acid biosynthetic process	0	1	0	0.968309
GO:0008653	lipid metabolic process	lipopolysaccharide metabolic process	0	1	0	0.993697
GO:0008654	biological_process	phospholipid biosynthetic process	0	1	0	0.994613
GO:0008656	cell death	caspase activator activity	0	1	0	0.993697
GO:0008757	methyltransferase activity	S-adenosylmethionine-dependent methyltransferase activity	0	1	0	0.929609
GO:0008889	biological_process	glycerophosphodiester phosphodiesterase activity	0	1	0	0.966623
GO:0009055	molecular_function	electron carrier activity	15.3182	0.018214	22.1263	0.006286
GO:0009056	biological_process	catabolic process	1.5488	1	2.98287	0.386362
GO:0009057	biological_process	macromolecule catabolic process	0	1	0	0.93636
GO:0009058	biological_process	biosynthetic process	1.0281	1	1.73254	0.500614
GO:0009059	biological_process	macromolecule biosynthetic process	0.444448	1	0.96297	0.729269
GO:0009060	generation of precursor metabolites and energy	aerobic respiration	0	1	0	0.823356
GO:0009062	biological_process	fatty acid catabolic process	0	1	0	0.935479
GO:0009063	cellular amino acid metabolic process	cellular amino acid catabolic process	0	1	0	0.979666
GO:0009064	cellular amino acid metabolic process	glutamine family amino acid metabolic process	0	1	0	0.967017
GO:0009065	cellular amino acid metabolic process	glutamine family amino acid catabolic process	0	1	0	0.991061
GO:0009066	cellular amino acid metabolic process	aspartate family amino acid metabolic process	0	1	0	0.989999
GO:0009067	cellular amino acid metabolic process	aspartate family amino acid biosynthetic process	0	1	0	0.984831
GO:0009069	cellular amino acid metabolic process	serine family amino acid metabolic process	0	1	0	0.989999
GO:0009070	cellular amino acid metabolic process	serine family amino acid biosynthetic process	0	1	0	0.861732
GO:0009071	cellular amino acid metabolic process	serine family amino acid catabolic process	0	1	0	0.998881
GO:0009072	cellular amino acid metabolic process	aromatic amino acid family metabolic process	0	1	0	0.802237
GO:0009074	cellular amino acid metabolic process	aromatic amino acid family catabolic process	0	1	0	0.861732
GO:0009075	cellular amino acid metabolic process	histidine family amino acid metabolic process	0	1	0	0.958345
GO:0009077	cellular amino acid metabolic process	histidine family amino acid catabolic process	0	1	0	0.966623
GO:0009081	cellular amino acid metabolic process	branched chain family amino acid metabolic process	0	1	0	0.980209
GO:0009083	cellular amino acid metabolic process	branched chain family amino acid catabolic process	0	1	0	0.966623
GO:0009084	cellular amino acid metabolic process	glutamine family amino acid biosynthetic process	0	1	0	0.980209
GO:0009086	cellular amino acid metabolic process	methionine biosynthetic process	0	1	0	0.958345
GO:0009100	biological_process	glycoprotein metabolic process	0	1	0	0.908911
GO:0009101	biological_process	glycoprotein biosynthetic process	0	1	0	0.908483
GO:0009103	lipid metabolic process	lipopolysaccharide biosynthetic process	0	1	0	0.98862
GO:0009108	cofactor metabolic process	coenzyme biosynthetic process	0	1	0	0.923762
GO:0009109	cofactor metabolic process	coenzyme catabolic process	0	1	0	0.951415
GO:0009110	small molecule metabolic process	vitamin biosynthetic process	19.2798	0.743247	27.8487	0.370712
GO:0009111	small molecule metabolic process	vitamin catabolic process	0	1	0	0.966623
GO:0009112	biological_process	nucleobase metabolic process	0	1	0	0.980125
GO:0009113	biological_process	purine base biosynthetic process	0	1	0	0.993697
GO:0009116	biological_process	nucleoside metabolic process	0	1	0	0.968309
GO:0009117	biological_process	nucleotide metabolic process	2.0708	1	2.99115	0.546156
GO:0009119	biological_process	ribonucleoside metabolic process	0	1	0	0.935479
GO:0009120	biological_process	deoxyribonucleoside metabolic process	0	1	0	0.958345
GO:0009123	biological_process	nucleoside monophosphate metabolic process	0	1	9.07428	0.318608
GO:0009124	biological_process	nucleoside monophosphate biosynthetic process	0	1	5.34842	0.561115
GO:0009125	biological_process	nucleoside monophosphate catabolic process	0	1	42.5058	0.343564
GO:0009126	biological_process	purine nucleoside monophosphate metabolic process	0	1	0	0.980125
GO:0009127	biological_process	purine nucleoside monophosphate biosynthetic process	0	1	0	0.997855
GO:0009129	biological_process	pyrimidine nucleoside monophosphate metabolic process	0	1	0	0.993697
GO:0009130	biological_process	pyrimidine nucleoside monophosphate biosynthetic process	0	1	0	0.98862
GO:0009132	biological_process	nucleoside diphosphate metabolic process	34.9447	0.655451	0	0.985148
GO:0009133	biological_process	nucleoside diphosphate biosynthetic process	79.8736	0.378865	0	0.949107
GO:0009134	biological_process	nucleoside diphosphate catabolic process	0	1	0	0.98862
GO:0009135	biological_process	purine nucleoside diphosphate metabolic process	0	1	0	0.993697
GO:0009141	biological_process	nucleoside triphosphate metabolic process	2.05557	1	0	0.982978
GO:0009142	biological_process	nucleoside triphosphate biosynthetic process	5.48152	1	0	0.980103
GO:0009143	biological_process	nucleoside triphosphate catabolic process	0	1	0	0.908911
GO:0009144	biological_process	purine nucleoside triphosphate metabolic process	2.11786	1	0	0.989131
GO:0009145	biological_process	purine nucleoside triphosphate biosynthetic process	5.59115	1	0	0.875615
GO:0009146	biological_process	purine nucleoside triphosphate catabolic process	0	1	0	0.998163
GO:0009147	biological_process	pyrimidine nucleoside triphosphate metabolic process	0	1	0	0.991061
GO:0009148	biological_process	pyrimidine nucleoside triphosphate biosynthetic process	0	1	0	0.962884
GO:0009150	biological_process	purine ribonucleotide metabolic process	1.99684	1	0	0.990954
GO:0009151	biological_process	purine deoxyribonucleotide metabolic process	0	1	0	0.958345
GO:0009152	biological_process	purine ribonucleotide biosynthetic process	4.81996	1	0	0.984424
GO:0009154	biological_process	purine ribonucleotide catabolic process	0	1	0	0.893245
GO:0009155	biological_process	purine deoxyribonucleotide catabolic process	0	1	0	0.993697
GO:0009156	biological_process	ribonucleoside monophosphate biosynthetic process	0	1	0	0.802237
GO:0009161	biological_process	ribonucleoside monophosphate metabolic process	0	1	0	0.926822
GO:0009163	biological_process	nucleoside biosynthetic process	0	1	0	0.998881
GO:0009164	biological_process	nucleoside catabolic process	0	1	0	0.993697
GO:0009165	biological_process	nucleotide biosynthetic process	4.03693	0.903517	2.91556	0.610708
GO:0009166	biological_process	nucleotide catabolic process	0	1	3.54215	0.599229
GO:0009167	biological_process	purine ribonucleoside monophosphate metabolic process	0	1	0	0.980125
GO:0009168	biological_process	purine ribonucleoside monophosphate biosynthetic process	0	1	0	0.997855
GO:0009179	biological_process	purine ribonucleoside diphosphate metabolic process	0	1	0	0.993697
GO:0009185	biological_process	ribonucleoside diphosphate metabolic process	0	1	0	0.966623
GO:0009187	biological_process	cyclic nucleotide metabolic process	0	1	10.9137	0.278653
GO:0009190	biological_process	cyclic nucleotide biosynthetic process	0	1	6.40961	0.546005
GO:0009199	biological_process	ribonucleoside triphosphate metabolic process	2.16711	1	0	0.928657
GO:0009200	biological_process	deoxyribonucleoside triphosphate metabolic process	0	1	0	0.998881
GO:0009201	biological_process	ribonucleoside triphosphate biosynthetic process	5.64763	1	0	0.999681
GO:0009203	biological_process	ribonucleoside triphosphate catabolic process	0	1	0	0.863391
GO:0009205	biological_process	purine ribonucleoside triphosphate metabolic process	2.16711	1	0	0.928657
GO:0009206	biological_process	purine ribonucleoside triphosphate biosynthetic process	5.64763	1	0	0.999681
GO:0009207	biological_process	purine ribonucleoside triphosphate catabolic process	0	1	0	0.863391
GO:0009208	biological_process	pyrimidine ribonucleoside triphosphate metabolic process	0	1	0	0.861732
GO:0009209	biological_process	pyrimidine ribonucleoside triphosphate biosynthetic process	0	1	0	0.861732
GO:0009214	biological_process	cyclic nucleotide catabolic process	0	1	50.4757	0.32318
GO:0009215	biological_process	purine deoxyribonucleoside triphosphate metabolic process	0	1	0	0.993697
GO:0009218	biological_process	pyrimidine ribonucleotide metabolic process	0	1	0	0.984831
GO:0009219	biological_process	pyrimidine deoxyribonucleotide metabolic process	50.8287	0.534865	0	0.861732
GO:0009220	biological_process	pyrimidine ribonucleotide biosynthetic process	0	1	0	0.991061
GO:0009221	biological_process	pyrimidine deoxyribonucleotide biosynthetic process	111.823	0.2953	0	0.98862
GO:0009223	biological_process	pyrimidine deoxyribonucleotide catabolic process	0	1	0	0.949107
GO:0009225	biological_process	nucleotide-sugar metabolic process	0	1	0	0.980209
GO:0009247	lipid metabolic process	glycolipid biosynthetic process	0	1	0	0.98862
GO:0009250	carbohydrate metabolic process	glucan biosynthetic process	0	1	0	0.871413
GO:0009251	carbohydrate metabolic process	glucan catabolic process	0	1	0	0.985148
GO:0009259	biological_process	ribonucleotide metabolic process	1.94814	1	0	0.986093
GO:0009260	biological_process	ribonucleotide biosynthetic process	4.62079	1	0	0.862255
GO:0009261	biological_process	ribonucleotide catabolic process	0	1	0	0.936684
GO:0009262	biological_process	deoxyribonucleotide metabolic process	23.2965	0.707289	0	0.823356
GO:0009263	biological_process	deoxyribonucleotide biosynthetic process	62.1239	0.452727	0	0.958345
GO:0009264	biological_process	deoxyribonucleotide catabolic process	0	1	0	0.962884
GO:0009265	biological_process	2'-deoxyribonucleotide biosynthetic process	93.1859	0.34246	0	0.993697
GO:0009266	biological_process	response to temperature stimulus	4.90452	1	0	0.983109
GO:0009267	biological_process	cellular response to starvation	0	1	0	0.935479
GO:0009268	biological_process	response to pH	0	1	0	0.989999
GO:0009295	cellular_component	nucleoid	0	1	0	0.978393
GO:0009296	cellular component assembly	flagellum assembly	0	1	0	0.993697
GO:0009303	biological_process	rRNA transcription	0	1	0	0.980209
GO:0009306	biological_process	protein secretion	0	1	0	0.933758
GO:0009308	biological_process	amine metabolic process	1.39779	1	2.01903	0.658154
GO:0009309	biological_process	amine biosynthetic process	0	1	0	0.875615
GO:0009310	biological_process	amine catabolic process	0	1	0	0.929489
GO:0009311	carbohydrate metabolic process	oligosaccharide metabolic process	0	1	0	0.967017
GO:0009312	carbohydrate metabolic process	oligosaccharide biosynthetic process	0	1	0	0.981957
GO:0009314	biological_process	response to radiation	0	1	0	0.936267
GO:0009331	protein complex	glycerol-3-phosphate dehydrogenase complex	0	1	0	0.98862
GO:0009374	molecular_function	biotin binding	0	1	0	0.993697
GO:0009394	biological_process	2'-deoxyribonucleotide metabolic process	27.9558	0.702054	0	0.989999
GO:0009395	biological_process	phospholipid catabolic process	0	1	0	0.802237
GO:0009396	cellular amino acid metabolic process	folic acid-containing compound biosynthetic process	0	1	0	0.958345
GO:0009404	secondary metabolic process	toxin metabolic process	124.248	0.018308	179.469	0.008818
GO:0009405	biological_process	pathogenesis	0	1	0	0.993697
GO:0009408	response to stress	response to heat	7.45487	1	0	0.989099
GO:0009409	response to stress	response to cold	0	1	0	0.920856
GO:0009410	biological_process	response to xenobiotic stimulus	54.1079	0.004	52.1039	0.032793
GO:0009411	biological_process	response to UV	0	1	0	0.862817
GO:0009414	response to stress	response to water deprivation	0	1	0	0.993697
GO:0009415	biological_process	response to water	0	1	0	0.861732
GO:0009416	biological_process	response to light stimulus	0	1	0	0.935258
GO:0009434	microtubule-based flagellum	microtubule-based flagellum	0	1	0	0.989999
GO:0009435	cofactor metabolic process	NAD biosynthetic process	0	1	0	0.966623
GO:0009437	cellular nitrogen compound metabolic process	carnitine metabolic process	0	1	0	0.958345
GO:0009451	biological_process	RNA modification	0	1	0	1
GO:0009452	biological_process	RNA capping	0	1	0	0.98862
GO:0009566	reproduction	fertilization	0	1	0	0.974046
GO:0009581	biological_process	detection of external stimulus	0	1	0	0.933988
GO:0009582	biological_process	detection of abiotic stimulus	0	1	0	0.996261
[truncated: 4,746 more rows]
